# Supplementary material for: Functional consequences of somatic mutations in cancer using protein pocket-based prioritization approach
Source: Genome Med. 2014 Oct 14;6(10):81. doi: 10.1186/s13073-014-0081-7 (PMC4213513; doi:10.1186/s13073-014-0081-7)
Supplement: Additional file 2: — The R code used in the protein pocket-based integrative analysis. [file 13073_2014_81_MOESM2_ESM.zip]

Archive with 2 entries (1 files):
- Additional file 2 R.code/
- Additional file 2 R.code/SIFT_Mapping.R
