# Supplementary material for: Functional consequences of somatic mutations in cancer using protein pocket-based prioritization approach
Source: Genome Med. 2014 Oct 14;6(10):81. doi: 10.1186/s13073-014-0081-7 (PMC4213513; doi:10.1186/s13073-014-0081-7)
Supplement: Additional file 2: — The R code used in the protein pocket-based integrative analysis. [file 13073_2014_81_MOESM2_ESM.zip › Additional file 2 R.code/SIFT_Mapping.R]

# SIFTS PROJECT
###############
# This script is used to obtain pocket region dataset and map to somatic mutation data
# It outputs two csv files: pocket region dataset and pocket mutation dataset
###############
# Date 
# written: 4/20/2014

library(stringr)
library(plyr)
library(XML2R)
library(Biostrings)

# Read pocket dataset: 5371 PDB files to data frame ----

pdb.path <- "C:/Users/vuongh/Downloads/Projects/Structural_Biology/aPoc/pdb"
pdb.files <- list.files(path=pdb.path, pattern="pdb")

# Extract pdbID and chain from pdb files name 
temp <- str_match (pdb.files, "([[:alnum:]]{4})([[:print:]]{0,2})_?top10.pdb")
# Extract pdbID
pdb.id <- tolower(temp[,2])
# Extract pdbChain
pdb.chain <- toupper(temp[,3])
# cleanup
rm(temp)

# Declare a list to store pocket data
all.pkt <- vector("list", length(pdb.files))
names(all.pkt) <- paste0(pdb.id, pdb.chain)
# Loop over all pdb files
for (i in seq_along(pdb.files)) {
  
  #print(paste("Scan file",i,":", pdb.files[i], "..."))
  # the number of pockets per protein
  n_pocket <- 10
  pkt.list <- vector("list", n_pocket)
  temp <- readLines(file.path(pdb.path, pdb.files[i]))
  pkt_ind <- grep("PKT", temp)
  if (!identical(as.numeric(length(pkt_ind)), 10)) { 
    stop("The number of pocket in PDB file is not 10. Check PDB")
  }
  ter_ind <- grep("TER", temp)
  if (!identical(as.numeric(length(ter_ind)), 11)) { 
    stop("The number of termination chains is not 11. Check PDB")
  }
  for (j in seq_along(pkt_ind)) {
    pkt.list[[j]] <- read.table(file.path(pdb.path, pdb.files[i]), fill=TRUE,
                                header=FALSE, skip=pkt_ind[j], nrows=ter_ind[j+1]-pkt_ind[j]-1)
  }
  names(pkt.list) <- paste0("pkt", seq(1:10))
  pkt.df <- ldply(pkt.list)
  all.pkt[[i]] <- unique(subset(pkt.df, select=c(".id", "V4", "V5")))
  print("Done")
  
}

# rename the column and convert to data frame
all.pkt <- lapply( seq(all.pkt) , function(i) {
  y <- data.frame(all.pkt[[i]])
  names(y) <- c("pkt", "resn", "reseq") 
  return(y)
})

names(all.pkt) <- paste0(pdb.id, pdb.chain)
# Convert list to data frame
all.pkt.df <- ldply(all.pkt)

all.pkt.df$pdb.id <- str_sub(string=all.pkt.df$.id, start=1, end=4)
all.pkt.df$pdb.chain <- toupper(str_sub(all.pkt.df$.id, start=5))

# remove the .id column
all.pkt.df$.id <- NULL

# Define function siftsmapping
# Function siftsmapping to map pdb with uniprot and chain level residue mapping (from sifts)
# Input : pdb id
# Output: a data frame with pdb.id (chain), uniprot, pdb start, uniprot start, pdb end and uniprot end
# It is parsed from the pdb mapping service 

siftsmapping <- function(pdbid) {
  tempurl <- paste0("http://www.pdb.org/pdb/rest/das/pdb_uniprot_mapping/alignment?query=", pdbid)
  if (require("XML2R")) {
    tempxml <- XML2R(tempurl)
  }
  temp <- tempxml$`dasalignment//alignment//block//segment`
  n <- nrow(temp)
  if (n %% 2 == 0) {
    tempres <- sapply(seq(1, n, 2), function(i) {
      do.call("rbind" , list(paste(temp[i, c(1:3)], temp[i+1, c(1:3)], sep="\t", collapse="\t")))
    })
  }
  # convert to data frame
  if (require("stringr")) {
    sp <- str_split(tempres, "\t")
  }
  tempdf <- data.frame("pdb" = sapply(sp, function(x) x[1]), 
                       "Uniprot" = sapply(sp, function(x) x[2]), 
                       "pdbstart" = sapply(sp, function(x) x[3]), 
                       "pdbend" = sapply(sp, function(x) x[5]), 
                       "uniprotstart" = sapply(sp, function(x) x[4]),
                       "uniprotend" = sapply(sp, function(x) x[6]))
  return(tempdf)
}

uniqid <- unique(pdb.id)
pdb.uniprot <- siftsmapping(uniqid[1])

for (i in 2:length(uniqid)) {
  result <- try(siftsmapping(uniqid[i]))
  if (class(result) == "try-error") next
  else 
    pdb.uniprot <- rbind(pdb.uniprot, result) 
}

# clean pdb.uniprot$pdbstart, remove non-numeric character
pdb.uniprot$pdbstart <- as.integer(str_extract(pdb.uniprot$pdbstart, "[-0-9]+"))
pdb.uniprot$pdbend <- as.integer(str_extract(pdb.uniprot$pdbend, "[-0-9]+"))

# save pdb.uniprot to file
# write.table(pdb.uniprot, "./data/pdb_uniprot_chain_out.txt", sep="\t", quote=F, row.names=F)

# Start mapping pdb.uniprot with all.pkt.df ----
head(all.pkt.df) 
head(pdb.uniprot) 

all.pkt.df$pdb.id <- tolower(all.pkt.df$pdb.id)
pdb.uniprot$pdb.id <- tolower(str_sub(pdb.uniprot$pdb, end=4))

# Merge pdb.id of all.pkt.df with pdb.id of pdb.uniprot
all.pkt.merge.pdb.uniprot <- merge(all.pkt.df, pdb.uniprot, by="pdb.id")

# Check
subset(all.pkt.df, pdb.id == "101m") # 133 rows
subset(pdb.uniprot, pdb.id == "101m") # 5 rows
subset(all.pkt.merge.pdb.uniprot, pdb.id == "101m") # 665 rows = 133 rows * 5 rows

# Convert factors to numbers
all.pkt.merge.pdb.uniprot$uniprotstart <- as.numeric(as.character(all.pkt.merge.pdb.uniprot$uniprotstart))
all.pkt.merge.pdb.uniprot$uniprotend <- as.numeric(as.character(all.pkt.merge.pdb.uniprot$uniprotend))

# Calculate uniprotseq
all.pkt.merge.pdb.uniprot <- within(all.pkt.merge.pdb.uniprot, 
                                    uniprotseq <- ifelse(pdbstart <= reseq & pdbend >= reseq, reseq - pdbstart + uniprotstart, NA) )

# Remove NA cases
all.pkt.merge.pdb.uniprot <- na.omit(all.pkt.merge.pdb.uniprot)

# Remove 493 cases with uniprotseq < 0 (due to uniprotstart and uniprotend < 0)
subset(all.pkt.merge.pdb.uniprot, uniprotseq < 0)
subset(all.pkt.merge.pdb.uniprot, uniprotseq == 0)

all.pkt.merge.pdb.uniprot.cleaned <- subset(all.pkt.merge.pdb.uniprot, uniprotseq > 0)

# Matched the chain id in pdb.chain with pdb
all.pkt.merge.pdb.uniprot.cleaned$pdb.chain <- str_extract(all.pkt.merge.pdb.uniprot.cleaned$pdb.chain, "[A-Z]")
all.pkt.merge.pdb.uniprot.cleaned$pdb <- toupper(all.pkt.merge.pdb.uniprot.cleaned$pdb)

all.pkt.merge.pdb.uniprot.cleaned.unique <- subset(all.pkt.merge.pdb.uniprot.cleaned, is.na(pdb.chain) | pdb.chain == str_sub(pdb, start=str_length(pdb)))

# Order by PDB.ID, PKT and RESEQ and then store the result to file
all.pkt.merge.pdb.uniprot.cleaned.unique$pkt <- factor(all.pkt.merge.pdb.uniprot.cleaned.unique$pkt, levels=paste0("pkt", 1:10))
all.pkt.merge.pdb.uniprot.cleaned.unique <- all.pkt.merge.pdb.uniprot.cleaned.unique[order(all.pkt.merge.pdb.uniprot.cleaned.unique$pdb.id, all.pkt.merge.pdb.uniprot.cleaned.unique$pkt, all.pkt.merge.pdb.uniprot.cleaned.unique$reseq),]

# write pocket dataset to file
write.table(all.pkt.merge.pdb.uniprot.cleaned.unique, "pocket_dataset_ver2.txt", quote=FALSE, sep="\t", row.names=FALSE)


######################################
# End checkpoint 1: processed pocket data from PDB file. Save to pocket_dataset_ver2.txt
######################################

# Map somatic mutation in Cell papers to pocket region ----

all.pkt.merge.pdb.uniprot.cleaned.unique <- read.table("data/pocket_dataset_ver2.txt", sep="\t", header=TRUE, stringsAsFactors=FALSE)
somaticMut <- read.delim("data/Mutation_Dataset.txt", header=TRUE, sep="\t", stringsAsFactors=FALSE)

dim(all.pkt.merge.pdb.uniprot.cleaned.unique) # 705,475 rows, 12 columns
dim(somaticMut) # 1,195,223 rows, 8 columns

# Annotation with ensembl biomart
library(biomaRt)
ensembl <- useMart(biomart="ensembl", dataset="hsapiens_gene_ensembl")

# Convert gene names in somaticMut to get Uniprot ID, PDB ID
gene.symbols <- unique(somaticMut$Gene)
gene.pdbs <- getBM(attributes=c("hgnc_symbol", "ensembl_gene_id", "uniprot_swissprot_accession", "pdb"), filters="hgnc_symbol", 
                   values=gene.symbols, mart=ensembl)

# Merge PDB and Uniprot id from gene.pdbs with PDB and Uniprot id from all.pkt.merge.pdb.uniprot.cleaned.unique 
all.pkt.merge.pdb.uniprot.cleaned.unique$pdb.id <- toupper(all.pkt.merge.pdb.uniprot.cleaned.unique$pdb.id)

# Rename column named pdb to pdb.id and uniprot_swissprot_accession to Uniprot
colnames(gene.pdbs)[colnames(gene.pdbs)=="pdb"] <- "pdb.id"
colnames(gene.pdbs)[colnames(gene.pdbs)=="uniprot_swissprot_accession"] <- "Uniprot"
# Actual merge
temp <- merge(gene.pdbs, all.pkt.merge.pdb.uniprot.cleaned.unique, by=c("pdb.id", "Uniprot"))

# Prepare somatic mutation for merging with pocket region
temp2 <- somaticMut
colnames(temp2)[colnames(temp2) == "Gene"] <- "hgnc_symbol"
# Extract protein change
m <- str_match(temp2$Protein_Change, "^p.([A-Z])(\\d+)")
temp2$resn <- m[,2]

# Convert to 3 letter AA code
require(Biostrings)
temp2$resn <- toupper(AMINO_ACID_CODE[temp2$resn])
temp2$uniprotseq <- as.numeric(m[,3])

# Actual merge mutation with pocket region
somatic.mutation.merged <- merge(temp, temp2, by=c("hgnc_symbol", "resn", "uniprotseq"))

# remove duplicates
temp3 <- unique(temp3)
somaticMut.merged.unique <- temp3

# save result to file 
write.table(somaticMut.merged.unique, "data/somaticMutationmapped_v3.txt", quote=F, sep="\t", row.names=F)

# END CHECKPOINT 2: somatic mutation mapped into pocket regions

#############################################
# This script is used to analyze the pocket region mutation and generate figure 1,2,3
# Date written: 4/21/2014
#############################################

# Analyze pocket region mutation
pocket.mutation <- read.table("data/somaticMutationmapped_v3.txt", header=TRUE, sep="\t", stringsAsFactors=FALSE)

# Plot the number of mutation in pocket vs the number of mutation in total
(type2 <- as.data.frame(table(pocket.mutation$Mutation_Type)))
(m <- merge(type2, type1, by="Var1"))

# Distribution of mutation type
pocket.mutation.unique <- pocket.mutation
# Remove the pkt column. Duplicated mutations in different pockets count as one. 
pocket.mutation.unique$pkt <- NULL
pocket.mutation.unique <- unique(pocket.mutation.unique)
as.data.frame(table(pocket.mutation.unique$Mutation_Type))

# Amino acid signature of missense mutation in pocket region
pocket.missense.unique <- subset(pocket.mutation.unique, Mutation_Type == "Missense") # 1603 x 20
# require(plyr)
topgenes <- ddply(pocket.missense.unique, .(hgnc_symbol), summarise, 
                  missense = length(Tumor_Sample), 
                  ala = sum(resn=="ALA"),
                  arg = sum(resn=="ARG"),
                  asn = sum(resn=="ASN"),
                  asp = sum(resn=="ASP"),
                  cys = sum(resn=="CYS"),
                  gln = sum(resn=="GLN"),
                  glu = sum(resn=="GLU"),
                  gly = sum(resn=="GLY"),
                  his = sum(resn=="HIS"),
                  ile = sum(resn=="ILE"),
                  leu = sum(resn=="LEU"),
                  lys = sum(resn=="LYS"),
                  met = sum(resn=="MET"),
                  phe = sum(resn=="PHE"),
                  pro = sum(resn=="PRO"),
                  ser = sum(resn=="SER"),
                  thr = sum(resn=="THR"),
                  trp = sum(resn=="TRP"),
                  tyr = sum(resn=="TYR"),
                  val = sum(resn=="VAL"),
                  polar_uncharged = gly + ser + thr + cys + tyr + asn + gln,
                  polar_basic = lys + arg + his,
                  polar_acidic = asp + glu,
                  nonpolar_hybrophobic = ala + val + leu + ile + phe + trp + met + pro
)
# order by missense column
topgenes <- arrange(topgenes, desc(missense))

# per cancer types
topcancers <- ddply(pocket.missense.unique, .(Tumor_Type), summarise, 
                    missense = length(Tumor_Sample),
                    ala = sum(resn=="ALA"),
                    arg = sum(resn=="ARG"),
                    asn = sum(resn=="ASN"),
                    asp = sum(resn=="ASP"),
                    cys = sum(resn=="CYS"),
                    gln = sum(resn=="GLN"),
                    glu = sum(resn=="GLU"),
                    gly = sum(resn=="GLY"),
                    his = sum(resn=="HIS"),
                    ile = sum(resn=="ILE"),
                    leu = sum(resn=="LEU"),
                    lys = sum(resn=="LYS"),
                    met = sum(resn=="MET"),
                    phe = sum(resn=="PHE"),
                    pro = sum(resn=="PRO"),
                    ser = sum(resn=="SER"),
                    thr = sum(resn=="THR"),
                    trp = sum(resn=="TRP"),
                    tyr = sum(resn=="TYR"),
                    val = sum(resn=="VAL"),
                    polar_uncharged = gly + ser + thr + cys + tyr + asn + gln,
                    polar_basic = lys + arg + his,
                    polar_acidic = asp + glu,
                    nonpolar_hybrophobic = ala + val + leu + ile + phe + trp + met + pro
)
#order by missense columns
topcancers <- arrange(topcancers, desc(missense))


# compare the amino acid distribution of pocket mutation and non pocket mutation
table(pocket.missense.unique$resn)
# ALA ARG ASN ASP CYS GLN GLU GLY HIS ILE LEU LYS MET PHE PRO SER THR TRP TYR VAL 
# 100 274  61 108  27  68 206 133  22  34  84  92  13  42  91 100  56   9  22  61

# extract aa_from and aa_to
require(stringr)
temp <- str_match(nonpocket.missense$Protein_Change, "p.[A-Z][0-9]+[A-Z]")

# Generate heatmap using aheatmap function of NMF package
require(NMF)

x <- topgenes[1:10 , c(3:22)]
rownames(x) <- topgenes$hgnc_symbol[1:10]
aheatmap(x)
aheatmap(x, Rowv = "correlation", Colv="correlation", scale="c1") # scale each column to sum up to one
#annotation = data.frame(Var1 = factor(1:p %% 2 == 0, labels = c("Class1", "Class2")), Var2 = 1:10)

# heatmap of top 20 genes
aheatmap(topgenes[1:20, c(3:22)], Rowv=NA, Colv=NA, scale="c1", labRow=topgenes$hgnc_symbol[1:20])
aheatmap(topgenes[1:20, c(23:26)], Rowv=NA, Colv=NA, scale="c1", labRow=topgenes$hgnc_symbol[1:20])

# Figure 1C: top 10 frequently mutated genes in pocket region-----
require(ggplot2)

ggplot(topgenes[1:10, ], aes(x=reorder(hgnc_symbol, desc(missense)), y=missense)) + geom_bar(stat="identity", fill="steelblue", width=0.5) +
  scale_x_discrete("HGNC Symbol") + 
  scale_y_continuous("Missense mutations in pocket region", limits=c(0,200), expand=c(0,0)) + 
  ggtitle("Top 10 frequently mutated genes in pocket regions") + 
  geom_text(aes(y=missense, ymax=missense, label=missense), vjust=-0.5) + theme_bw(base_size=12) + 
  theme(plot.title=element_text(face="bold", size=16),
        axis.line = element_line(size=.7, color="black"),
        text=element_text(size=14)) 

# export 
ggsave(filename="figures/Figure1C_Top_10_Genes_052714.pdf", width=8, height=6, dpi=800)

# Figure 1D: Number of mutation per tumor types-----
# remove cancer types with NS in the name
tumor.type.noNS <- topcancers$Tumor_Type[!grepl(pattern="NS$", topcancers$Tumor_Type)]
tumor.type.noNS.label <- tumor.type.noNS
tumor.type.noNS.label[tumor.type.noNS == "AML"] <- "Acute Myelogenous Leukemia"
tumor.type.noNS.label[tumor.type.noNS == "ALL"] <- "Acute Lymphocytic Leukemia"

ggplot(topcancers, aes(x=reorder(Tumor_Type, desc(missense)), y=missense)) + geom_bar(stat="identity", fill="steelblue", width=0.5) + 
  # use limits to adjust the which levels (and in what order) are displayed
  scale_x_discrete(name="", limits=rev(tumor.type.noNS), labels=rev(tumor.type.noNS.label)) + 
  scale_y_continuous(name="Missense mutations in pocket region", limits=c(0,250), expand=c(0,0)) +
  ggtitle("Most frequently mutated tumor types") +
  geom_text(aes(y=missense, ymax=missense, label=missense), hjust=-0.05) +
  theme_bw(base_size=12) +  
  theme(plot.title=element_text(face="bold", size=16), 
        axis.line=element_line(size=.7, color="black"), 
        text=element_text(size=14)) +
  coord_flip()

ggsave(filename="figures/Figure1D_NumberofMutationPerTumorType_052714.pdf", width=11, height=8, dpi=800, unit="in")

# Figure 2A: Amino Acid Residue Heatmap of pocket mutation across tumor types ----
# Method 1: use aheatmap from NMF package
heatmap.residue.pertumor <- topcancers[,c(3:22)]
rownames(heatmap.residue.pertumor) <- topcancers[,1]
colnames(heatmap.residue.pertumor) <- toupper(colnames(heatmap.residue.pertumor))
# default heatmap
aheatmap(heatmap.residue.pertumor)
aheatmap(heatmap.residue.pertumor, color="steelblue", Rowv=NA, Colv=NA, scale="row", subsetRow=tumor.type.noNS,
         main="Amino acid residue heatmap")

# Method 2: use ggplot
require(reshape2)

# only show cancers with more than 10 missense mutations in pocket region
topcancers.subset <- subset(topcancers, missense > 10)
tumor.type.noNS.subset <- topcancers.subset$Tumor_Type[!grepl(pattern="NS$", topcancers.subset$Tumor_Type)]

heatmap.residue.pertumor <- topcancers.subset[,c(1, 3:22)]
heatmap.residue.pertumor <- melt(data=heatmap.residue.pertumor, variable.name="resn", value.name="frequency")
heatmap.residue.pertumor$resn <- toupper(heatmap.residue.pertumor$resn)


ggplot(heatmap.residue.pertumor, aes(x=resn, y=Tumor_Type)) + geom_tile(aes(fill=frequency), color="white") + 
  scale_fill_gradient("", low="white", high="red", expand=c(0,0)) +
  scale_x_discrete(name="") +
  scale_y_discrete(name="", limits=rev(tumor.type.noNS.subset), labels=rev(tumor.type.noNS.subset)) +
  theme_bw(base_size=12) + 
  theme(axis.text.x=element_text(angle=330), 
        axis.line=element_line(size=.7, color="black"),
        text=element_text(size=14), 
        legend.position="right") +
  geom_text(aes(label=frequency)) +
  ggtitle("Heatmap of amino acid mutated in pocket region")

ggsave("figures/Figure2A_AAResidueHeatmap_052714.pdf", width=10, height=8, dpi=800)  

# version without text
ggplot(heatmap.residue.pertumor, aes(x=resn, y=Tumor_Type)) + geom_tile(aes(fill=frequency), color="white") + 
  scale_fill_gradient("", low="white", high="red", expand=c(0,0)) +
  scale_x_discrete(name="") +
  scale_y_discrete(name="", limits=rev(tumor.type.noNS.subset), labels=rev(tumor.type.noNS.subset)) +
  theme_bw(base_size=12) + 
  theme(axis.text.x=element_text(angle=330), 
        axis.line=element_line(size=.7, color="black"),
        text=element_text(size=14), 
        legend.position="right") +
  ggtitle("Heatmap of amino acid mutated in pocket region")
ggsave("figures/Figure2A_AAResidueHeatmap_052714_no_text.pdf", width=10, height=8, dpi=800)  

# Amino Acid Residue Heatmap according to group ----
heatmap.residue.tumor.pergroup <- topcancers[, c(1, 23:26)]
heatmap.residue.tumor.pergroup <- melt(heatmap.residue.tumor.pergroup, variable.name="Group", value.name="frequency")

ggplot(heatmap.residue.tumor.pergroup, aes(x=factor(Tumor_Type), y=frequency, fill=factor(Group)), color=factor(Group)) + 
  geom_bar(stat="identity") + 
  scale_x_discrete(name="", limits=rev(tumor.type.noNS.subset), labels=rev(tumor.type.noNS.subset)) +
  scale_y_continuous(name="") +
  scale_fill_discrete(name="Classification") +
  coord_flip() + theme_bw(base_size=12) + 
  theme(axis.text.x=element_text(), 
        axis.line=element_line(size=.7, color="black"),
        text=element_text(size=14), 
        legend.position="bottom") 

ggsave("figures/Figure2C_AAResidueHeatmap_Group_052714.pdf", width=10, height=8, dpi=800)

# Figure 2B: Amino Acid Residue Heatmap of pocket mutation across genes ----
top10genes <- topgenes$hgnc_symbol[1:10]
heatmap.residue.pergene <- topgenes[,c(1,3:22)]
heatmap.residue.pergene <- melt(data=heatmap.residue.pergene, variable.name="resn", value.name="frequency")
heatmap.residue.pergene$resn <- toupper(heatmap.residue.pergene$resn)

ggplot(heatmap.residue.pergene, aes(x=resn, y=hgnc_symbol)) + geom_tile(aes(fill=frequency), color="white") +
  scale_fill_gradient("", low="white", high="red", expand=c(0,0)) +
  scale_x_discrete(name="") +
  scale_y_discrete(name="", limits=rev(top10genes)) +
  theme_bw(base_size=12) +
  theme(axis.text.x=element_text(angle=330),
        axis.line=element_line(size=.7, color="black"),
        text=element_text(size=14),
        legend.position="right") +
  geom_text(aes(label=frequency)) +
  ggtitle("Heatmap of amino acid mutated in pocket region")

ggsave("figures/Figure2B_AAResidueHeatmap_052714.pdf", width=10, height=8, dpi=800)  

# version without text
ggplot(heatmap.residue.pergene, aes(x=resn, y=hgnc_symbol)) + geom_tile(aes(fill=frequency), color="white") +
  scale_fill_gradient("", low="white", high="red", expand=c(0,0)) +
  scale_x_discrete(name="") +
  scale_y_discrete(name="", limits=rev(top10genes)) +
  theme_bw(base_size=12) +
  theme(axis.text.x=element_text(angle=330),
        axis.line=element_line(size=.7, color="black"),
        text=element_text(size=14),
        legend.position="right") +
  ggtitle("Heatmap of amino acid mutated in pocket region")

ggsave("figures/Figure2B_AAResidueHeatmap_052714_no_text.pdf", width=10, height=8, dpi=800)  

# Figure 2D: Amino Acid Residue Heatmap according to group------
heatmap.residue.gene.pergroup <- topgenes[1:10, c(1,23:26)]
heatmap.residue.gene.pergroup <- melt(heatmap.residue.gene.pergroup, variable.name="Group", value.name="frequency")

ggplot(heatmap.residue.gene.pergroup, aes(x=factor(hgnc_symbol), y=frequency, fill=factor(Group)), color=factor(Group)) + 
  geom_bar(stat="identity") + 
  scale_x_discrete(name="", limits=rev(top10genes), labels=rev(top10genes)) +
  scale_y_continuous(name="") +
  scale_fill_discrete(name="Classification") +
  coord_flip() + theme_bw(base_size=12) + 
  theme(axis.text.x=element_text(), 
        axis.line=element_line(size=.7, color="black"),
        text=element_text(size=14), 
        legend.position="bottom") 

ggsave("figures/Figure2D_AAResidueHeatmap_Group_052714.pdf", width=10, height=8, dpi=800)


###################################################
### Fisher exact test #############################
# Date
# Written: 4/23/2014

require(plyr)
require(ggplot2)

# set P value threshold
PVALUE <- 0.1

# Read mutation in pocket region data 
pocket.mutation <- read.table("data/somaticMutationmapped_v3.txt", header=TRUE, sep="\t", stringsAsFactors=FALSE)
dim(pocket.mutation) # 3,260 mutations
# Remove duplicated mutation due to differen pocket. So, duplicated mutations in different pocket will count as one. 
pocket.mutation.unique <- unique(subset(pocket.mutation, select = -pkt))
dim(pocket.mutation.unique)  #2,266 mutations

# Only consider missense mutation
pocket.missense <- subset(pocket.mutation, Mutation_Type == "Missense")
dim(pocket.missense) # 2,321 mutations

pocket.missense.unique <- subset(pocket.mutation.unique, Mutation_Type == "Missense")
dim(pocket.missense.unique) # 1,603 mutations

somaticMut <- read.delim("data/Mutation_Dataset.txt", header=TRUE, sep="\t", stringsAsFactors=FALSE)
dim(somaticMut) # 1,195,223

somaticMut.missense <- subset(somaticMut, Mutation_Type == "Missense")
dim(somaticMut.missense) # 791,744

################################################
# Find rows in somaticMut but not in pocket.mutation
#################################################
library(data.table)

colnames(somaticMut)[colnames(somaticMut) == "Gene"] <- "hgnc_symbol"
somaticMut_dt <- as.data.table(somaticMut)
setkey(somaticMut_dt, hgnc_symbol, Genome.position.hg19, Reference, Mutation, Protein_Change, Mutation_Type, Tumor_Sample, Tumor_Type)
pocket.mutation_dt <- as.data.table(pocket.mutation)
setkey(pocket.mutation_dt, hgnc_symbol, Genome.position.hg19, Reference, Mutation, Protein_Change, Mutation_Type, Tumor_Sample, Tumor_Type)
tables() #checking
nonpocket.mutation <- somaticMut_dt[!pocket.mutation_dt] # find rows not in pocket.mutation
# check: temp should be identical to pocket.mutation_dt
temp <- somaticMut_dt[pocket.mutation_dt]
identical(pocket.mutation_dt[,key(pocket.mutation_dt)], temp[, key(pocket.mutation_dt)]) # TRUE
# missense nonpocket mutation
nonpocket.missense <- subset(nonpocket.mutation, Mutation_Type == "Missense")

#############################################

pocket.mutation.unique.by.types <- as.data.frame(table(pocket.mutation.unique$Mutation_Type))
nonpocket.mutation.by.types <- as.data.frame(table(nonpocket.mutation$Mutation_Type))
merge.mutation.by.types <- merge(pocket.mutation.unique.by.types, nonpocket.mutation.by.types, by="Var1", suffixes=c(".pocket", ".nonpocket"))

# list of genes with mutation in pockets
pocket.genes <- unique(pocket.mutation.unique$hgnc_symbol) 

# mutation in the nonpocket region of these 370 genes
nonpocket.mutation.370 <- subset(nonpocket.mutation, hgnc_symbol %in% pocket.genes)
dim(nonpocket.mutation.370) # 31,118 mutations

# list of genes with mutation in nonpockets
nonpocket.genes <- unique(nonpocket.mutation.370$hgnc_symbol) # 368 genes

# the two genes have mutation in pocket region but not in nonpocket region: HBA1 and MIF
setdiff(pocket.genes, nonpocket.genes) #HBA1 and MIF

# remove those 2 genes : HBA1 and MIF. Consider only 368 genes in both pocket and non pocket list
# Calculate fisher.stats
pocket.mutation.unique.by.types <- as.data.frame(table(subset(pocket.mutation.unique, hgnc_symbol %in% nonpocket.genes)$Mutation_Type))
nonpocket.mutation.by.types <- as.data.frame(table(nonpocket.mutation.370$Mutation_Type))
merge.mutation.by.types <- merge(pocket.mutation.unique.by.types, nonpocket.mutation.by.types, by="Var1", suffixes=c(".pocket", ".nonpocket"))

# Enrichment test for each gene -----------
# how many genes has missense mutation
tmp <- subset(pocket.mutation.unique, Mutation_Type == "Missense")
length(unique(tmp$hgnc_symbol)) # 326 genes
unique(tmp$hgnc_symbol)


##### Pancancer #####
# for each gene, calculate the number of missense, silent , etc in pocket 
gene.enrichment.pocket <- ddply(pocket.mutation.unique, .(hgnc_symbol), summarise, 
                                all = length(Tumor_Sample),
                                #unique_samples = length(unique(Tumor_Sample)),
                                missense = sum(Mutation_Type == "Missense"),
                                silent = sum(Mutation_Type == "Silent"),
                                nonsense = sum(Mutation_Type == "Nonsense"),
                                nonsynonymous = missense + nonsense,
                                synonymous = silent)

# for each gene, calculate the number of missense, silent , etc in non-pocket 
gene.enrichment.nonpocket <- ddply(nonpocket.mutation, .(hgnc_symbol), summarise,
                                   all = length(Tumor_Sample),
                                   missense = sum(Mutation_Type == "Missense"),
                                   silent = sum(Mutation_Type == "Silent"),
                                   nonsense = sum(Mutation_Type == "Nonsense"),
                                   nonsynonymous = missense + nonsense,
                                   synonymous = silent)                    
# Merging  
gene.enrichment.all <- merge(gene.enrichment.pocket, gene.enrichment.nonpocket, 
                             by="hgnc_symbol", suffixes=c(".pocket", ".nonpocket"))

# Remove TTN from the merged result, 367 genes left
gene.enrichment.all.noTTN <- subset(gene.enrichment.all, hgnc_symbol != "TTN")

bg.pocket <- sum(gene.enrichment.all.noTTN$missense.pocket) # 1598 mutations
bg.nonpocket <- sum(gene.enrichment.all.noTTN$missense.nonpocket) # 16549 mutations

# One side fisher exact test to ask whether the gene is more enriched in missense mutation in pocket region 
# compare with the background 

enrichment.test.gene <- ddply(gene.enrichment.all.noTTN, .(hgnc_symbol), summarise, 
                              missense.pocket = missense.pocket,
                              missense.nonpocket = missense.nonpocket,
                              pocket.background = bg.pocket, 
                              nonpocket.background = bg.nonpocket, 
                              pval = fisher.test(matrix(c(missense.pocket, missense.nonpocket, pocket.background, nonpocket.background), nrow=2, ncol=2), alternative="greater")$p.value)

enrichment.test.gene$padj <- p.adjust(p=enrichment.test.gene$pval, method="BH")
enrichment.test.gene <- arrange(enrichment.test.gene, padj)

# list of genes with over representation (alternative = "greater" and padj < PVALUE)
subset(enrichment.test.gene, padj < PVALUE)

# Remove those genes with zero missense pockets
tmp.out <- subset(enrichment.test.gene, missense.pocket != 0)

# save result 
write.csv(tmp.out, file="enrichment_test_david_noTTN_06022014.csv", row.names=FALSE)
# END Pancancer ####################

### Individual cancers #############

# Enrichment test for each tumor type ------
enriched.genes.list <- vector(mode="list", length=10) # top 10 cancer types
top.cancer.types <- head(arrange(count(pocket.mutation.unique, "Tumor_Type"), desc(freq)),10)
names(enriched.genes.list) <- top.cancer.types$Tumor_Type

for ( cancer_type in names(enriched.genes.list) ) {
  
  gene.enrichment.pocket.cancertype <- ddply(subset(pocket.mutation.unique, Tumor_Type == cancer_type), .(hgnc_symbol), summarise, 
                                             all = length(Tumor_Sample),
                                             missense = sum(Mutation_Type == "Missense"),
                                             silent = sum(Mutation_Type == "Silent"),
                                             nonsense = sum(Mutation_Type == "Nonsense"),
                                             nonsynonymous = missense + nonsense,
                                             synonymous = silent)
  
  gene.enrichment.nonpocket.cancertype <- ddply(subset(nonpocket.mutation, Tumor_Type == cancer_type), .(hgnc_symbol), summarise,
                                                all = length(Tumor_Sample),
                                                missense = sum(Mutation_Type == "Missense"),
                                                silent = sum(Mutation_Type == "Silent"),
                                                nonsense = sum(Mutation_Type == "Nonsense"),
                                                nonsynonymous = missense + nonsense,
                                                synonymous = silent)                    
  # Merging  
  gene.enrichment.all.cancertype <- merge(gene.enrichment.pocket.cancertype, gene.enrichment.nonpocket.cancertype, 
                                          by="hgnc_symbol", suffixes=c(".pocket", ".nonpocket"))
  
  gene.enrichment.all.noTTN.cancertype <- subset(gene.enrichment.all.cancertype, hgnc_symbol != "TTN")
  
  # calculate background mutations
  background.pocket.cancertype <- nrow(subset(pocket.mutation.unique, Tumor_Type == cancer_type & Mutation_Type == "Missense" & hgnc_symbol != "TTN"))
  background.nonpocket.cancertype <- nrow(subset(nonpocket.mutation.370, Tumor_Type == cancer_type & Mutation_Type == "Missense" & hgnc_symbol != "TTN"))
  
  enrichment.test.gene.cancertype <- ddply(gene.enrichment.all.noTTN.cancertype, .(hgnc_symbol), summarise, 
                                           missense.pocket = missense.pocket,
                                           missense.nonpocket = missense.nonpocket,
                                           pocket.background = background.pocket.cancertype, # remove TTN
                                           nonpocket.background = background.nonpocket.cancertype, # remove TTN
                                           pval = fisher.test(matrix(c(missense.pocket, missense.nonpocket, pocket.background, nonpocket.background), nrow=2, ncol=2), alternative="greater")$p.value)
  
  enrichment.test.gene.cancertype$padj <- p.adjust(p=enrichment.test.gene.cancertype$pval, method="BH")
  enrichment.test.gene.cancertype <- arrange(enrichment.test.gene.cancertype, padj)
  #head(enrichment.test.gene.cancertype)
  
  # list of genes with over representation (alternative = "greater" and padj < 0.1)
  enrichment.significant.gene.cancertype <- subset(enrichment.test.gene.cancertype, padj < PVALUE & missense.pocket != 0 & missense.nonpocket != 0)
  
  enriched.genes.list[eval(cancer_type)] <- list(enrichment.significant.gene.cancertype)
}

# add pancancer gene list
pancancer <- enrichment.test.gene[ enrichment.test.gene$padj < PVALUE ,]

enriched.genes.list <- c(enriched.genes.list, pancancer=list(pancancer))
# merge list into dataframe
enriched.genes.df <- ldply(enriched.genes.list)

# write to disk
write.csv(enriched.genes.df, file=paste0("enriched_genes_df_06022014_P", as.character(PVALUE), ".csv"), row.names=FALSE)

# Heatmap from enriched.genes.df
require(ggplot2)

# put pancancer labels as the first element
labels <- c("pancancer", unique(enriched.genes.df$.id)[- length(unique(enriched.genes.df$.id))])

ggplot(data=enriched.genes.df, aes(x=.id, y=hgnc_symbol)) + 
  geom_tile(aes(fill=round(padj)), color="white") + 
  theme_bw() + theme(legend.position="none") + 
  scale_x_discrete(name="", limits=rev(labels)) +
  scale_y_discrete(name="") + 
  ggtitle("Genes enriched with pocket mutation (p < 0.1)") +
  coord_flip() +
  theme(plot.title=element_text(face="bold", size=16),
        axis.text.x=element_text(angle=90), 
        axis.line=element_line(size=.7, color="black"),
        text=element_text(size=14)) 

# sort genes by the number of tumor types it occurs
no.genes <- ddply(enriched.genes.df, .(hgnc_symbol), summarise, 
                  n.tumors = length(.id))
no.genes <- arrange(no.genes, desc(n.tumors))

# original version, simple colored tile
ggplot(enriched.genes.df, aes(x=.id, y=hgnc_symbol)) + 
  geom_tile(fill="steelblue", color="white") + 
  theme_bw() + theme(legend.position="none") + 
  scale_x_discrete(name="", limits=rev(labels)) +
  scale_y_discrete(name="", limits=no.genes$hgnc_symbol) +
  ggtitle("Genes enriched with pocket mutation (p < 0.1)") +
  coord_flip() +
  theme(plot.title=element_text(face="bold", size=16),
        axis.text.x=element_text(angle=90), 
        axis.line=element_line(size=.7, color="black"),
        text=element_text(size=14)) +
  geom_hline(yintercept = which(no.genes$hgnc_symbol == "AGAP2"), color="red", size=2)

# version 2, coloring based on adjusted p value
ggplot(enriched.genes.df, aes(x=.id, y=hgnc_symbol)) + 
  geom_tile(aes(fill=padj), color="grey50") + 
  theme_bw() + 
  scale_x_discrete(name="", limits=rev(labels)) +
  scale_y_discrete(name="", limits=no.genes$hgnc_symbol) +
  scale_fill_gradient(name="Adjusted p value", low="red", high="white", na.value="grey50", expand=c(0,0)) +
  ggtitle("Genes enriched with pocket mutation (p < 0.1)") +
  coord_flip() +
  theme(plot.title=element_text(face="bold", size=16),
        axis.text.x=element_text(angle=90), 
        axis.line=element_line(size=.7, color="black"),
        text=element_text(size=14)) +
  geom_hline(yintercept = which(no.genes$hgnc_symbol == "AGAP2"), color="black", size=1.5)

ggsave("figures/Figure3A_EnrichedGenes_v3.pdf", width=20, height=8, dpi=800)  

# filled with frequency
ggplot(enriched.genes.df, aes(x=.id, y=hgnc_symbol)) + 
  geom_tile(aes(fill=missense.pocket), color="grey50") + 
  geom_text(aes(label=missense.pocket)) +
  theme_bw() + 
  scale_x_discrete(name="", limits=rev(labels)) +
  scale_y_discrete(name="") +
  scale_fill_gradient(name="", low="white", high="red", na.value="grey50", expand=c(0,0)) +
  ggtitle("Genes enriched with pocket mutation (p < 0.1)") +
  coord_flip() +
  theme(plot.title=element_text(face="bold", size=16),
        axis.text.x=element_text(angle=90), 
        axis.line=element_line(size=.7, color="black"),
        text=element_text(size=14)) +
  geom_hline(yintercept = which(no.genes$hgnc_symbol == "AGAP2"), color="black", size=1.5)


# version 3: show only genes in individual cancer
individual <- subset(enriched.genes.df, ! (.id %in% "pancancer"))

require(gridExtra)

pdf(file="figures/Figure3A_EnrichedGenes_061014.pdf", width=20, height=10)

p1 <- ggplot(subset(enriched.genes.df, hgnc_symbol %in% individual$hgnc_symbol), aes(x=.id, y=hgnc_symbol)) +
  geom_tile(aes(fill=missense.pocket), color="grey50", width=0.5) +
  scale_fill_gradient("Missense pocket mutation", low="white", high="red", expand=c(0,0)) +
  scale_x_discrete(name="", limits=rev(labels)) +
  scale_y_discrete(name="") +
  theme_bw() +
  geom_text(aes(label=missense.pocket), size=8) +
  #ggtitle("Genes enriched with pocket mutation (p < 0.1)") +
  theme(legend.position="bottom", 
        axis.text.y=element_blank(), 
        axis.ticks.y=element_blank(),
        text=element_text(size=14)) +
  coord_fixed() + coord_flip()

# add total missense mutation column

enriched.genes.df$missense.total <- enriched.genes.df$missense.pocket + enriched.genes.df$missense.nonpocket

p2 <- ggplot(subset(enriched.genes.df, hgnc_symbol %in% individual$hgnc_symbol), aes(x=.id, y=hgnc_symbol)) +
  geom_tile(aes(fill=missense.total), color="grey50", width=0.5) +
  scale_fill_gradient("Total missense mutation", low="white", high="blue", expand=c(0,0)) +
  scale_x_discrete(name="", limits=rev(labels)) +
  scale_y_discrete(name="") +
  theme_bw() +
  geom_text(aes(label=missense.total), size=8) +
  theme(legend.position="bottom", 
        axis.text.y=element_blank(), 
        axis.ticks.y=element_blank(),
        text=element_text(size=14)) +
  #ggtitle("Genes enriched with pocket mutation (p < 0.1)") +
  coord_fixed() + coord_flip() 

grid.arrange(p1, p2, nrow=1, ncol=2)

dev.off()


# divide the above figures into 2 sub figures (more than 1 tumor type and only 1 tumor types)
# Genes enriched with pocket mutation (p < 0.05) in more than 1 tumor types

ggplot(enriched.genes.df, aes(x=.id, y=hgnc_symbol)) + 
  geom_tile(fill="red", color="white", width=0.5) + 
  theme_bw() + theme(legend.position="none") + 
  scale_x_discrete(name="", limits=rev(labels)) +
  scale_y_discrete(name="", limits=no.genes$hgnc_symbol[no.genes$n.tumors > 1]) +
  ggtitle("Genes enriched with pocket mutation (p < 0.05) in more than 1 tumor types") +
  coord_flip() +
  theme(plot.title=element_text(face="bold", size=16),
        axis.text.x=element_text(angle=90, hjust=0.5, vjust=0.5), 
        axis.line=element_line(size=.7, color="black"),
        text=element_text(size=14)) 

ggsave("figures/Figure3A_EnrichedGenes_sub1_v3.pdf", width=20, height=8, dpi=800)  

# order genes according to the tumor types

gene.labels <- enriched.genes.df[enriched.genes.df$hgnc_symbol %in% no.genes$hgnc_symbol[no.genes$n.tumors==1], 2]
tumor.id <- enriched.genes.df[enriched.genes.df$hgnc_symbol %in% no.genes$hgnc_symbol[no.genes$n.tumors==1], 1]
temp <- split(gene.labels, tumor.id)

gene.labels <- unlist(temp[labels])

# exclude tumor types with no enriched genes (breast adenocarcinoma and lung and bladder) 
ggplot(enriched.genes.df, aes(x=.id, y=hgnc_symbol)) + 
  geom_tile(fill="red", color="white", width=0.5) + 
  theme_bw() + theme(legend.position="none") + 
  scale_x_discrete(name="", limits=rev(labels[labels %in% unique(tumor.id)]), expand=c(0,0)) +
  scale_y_discrete(name="", limits=gene.labels, expand=c(0,0)) +
  ggtitle("Genes enriched with pocket mutation (p < 0.05) in only 1 tumor types") +
  coord_flip() +
  theme(plot.title=element_text(face="bold", size=16),
        axis.text.x=element_text(angle=90, hjust=0.5, vjust=0.5), 
        axis.line=element_line(size=.7, color="black"),
        text=element_text(size=14)) 

ggsave("figures/Figure3A_EnrichedGenes_sub2_v3.pdf", width=20, height=8, dpi=800)  
