# Supplementary material for: Functional consequences of somatic mutations in cancer using protein pocket-based prioritization approach
Source: Genome Med. 2014 Oct 14;6(10):81. doi: 10.1186/s13073-014-0081-7 (PMC4213513; doi:10.1186/s13073-014-0081-7)
Supplement: Additional file 3: Table S2. — List of genes whose somatic mutations are enriched in protein pocket regions. [file 13073_2014_81_MOESM3_ESM.xlsx]

## Sheet: Table S2
Table S2. List of genes whose somatic mutations were enriched in protein pocket regions.
Cancer types	hgnc_symbol	The number of missense mutations in pocket regions	The number of missense mutations in nonpocket regions	background pocket mutations	background nonpocket mutations	p-value	q-value (FDR)
Uterin Carcinoma	DOK2	5	2	226	2293	0.000110545	0.0156973
Uterin Carcinoma	NLRP7	9	17	226	2293	0.000321969	0.0228598
Skin Melanoma	CRP	8	5	208	2311	2.18966e-06	0.000146707
Skin Melanoma	NCF1	4	2	208	2311	0.000633623	0.0283018
Skin Melanoma	EPO	3	1	208	2311	0.00216631	0.058057
Skin Melanoma	RWDD1	3	1	208	2311	0.00216631	0.058057
Stomach Adenocarcinoma	KDM5C	8	8	169	1620	4.74301e-05	0.00569161
Stomach Adenocarcinoma	NCF1	4	1	169	1620	0.000387298	0.0232379
Stomach Adenocarcinoma	CD8A	3	1	169	1620	0.00322942	0.0968825
Colorectal Adenocarcinoma	B2M	4	1	180	1833	0.000311443	0.020711
Colorectal Adenocarcinoma	IFNA2	4	1	180	1833	0.000311443	0.020711
Colorectal Adenocarcinoma	VAV3	7	11	180	1833	0.000663407	0.029411
Colorectal Adenocarcinoma	ETV6	5	5	180	1833	0.00104402	0.0347135
Lung Adenocarcinoma	CRP	7	1	118	1171	4.86893e-07	4.43073e-05
Lung Adenocarcinoma	PLEK	4	3	118	1171	0.0020939	0.0952725
Breast Adenocarcinoma	AKT1	21	2	121	1194	1.81446e-19	1.16126e-17
Breast Adenocarcinoma	NCF1	4	1	121	1194	0.000356505	0.0114082
Head and Neck Squamous Cell Carcinoma	CSNK2B	7	1	107	996	7.40623e-07	4.36968e-05
pancancer	HRAS	46	2	1598	16549	4.97135e-46	1.82449e-43
pancancer	CRP	38	10	1598	16549	3.16659e-31	5.81069e-29
pancancer	AKT1	35	15	1598	16549	9.53354e-26	1.16627e-23
pancancer	NCF1	20	5	1598	16549	3.0207e-17	2.77149e-15
pancancer	IFNB1	18	3	1598	16549	1.1408e-16	8.37344e-15
pancancer	BDH2	13	1	1598	16549	2.58995e-13	1.58419e-11
pancancer	S100A7	12	1	1598	16549	2.71256e-12	1.42216e-10
pancancer	IFNA2	14	5	1598	16549	1.35063e-11	6.196e-10
pancancer	LGALS4	17	15	1598	16549	1.91089e-10	7.79218e-09
pancancer	EPO	12	4	1598	16549	2.93989e-10	1.07894e-08
pancancer	S100A8	11	4	1598	16549	2.49368e-09	8.31982e-08
pancancer	PSMG3	9	1	1598	16549	3.0061e-09	9.19366e-08
pancancer	IL13	9	3	1598	16549	5.60254e-08	1.58164e-06
pancancer	CD8A	12	11	1598	16549	1.20413e-07	2.9461e-06
pancancer	IFNL3	12	11	1598	16549	1.20413e-07	2.9461e-06
pancancer	ANG	8	2	1598	16549	1.40981e-07	3.04352e-06
pancancer	CCL27	8	2	1598	16549	1.40981e-07	3.04352e-06
pancancer	BAX	9	4	1598	16549	1.67611e-07	3.41739e-06
pancancer	IL18	7	1	1598	16549	3.07917e-07	5.74305e-06
pancancer	UCHL1	10	7	1598	16549	3.12973e-07	5.74305e-06
pancancer	SOD2	9	6	1598	16549	9.94427e-07	1.73788e-05
pancancer	ATXN3	11	12	1598	16549	1.25835e-06	2.09916e-05
pancancer	DOK2	14	25	1598	16549	3.1443e-06	4.80815e-05
pancancer	GLRX	6	1	1598	16549	3.05283e-06	4.80815e-05
pancancer	PLEK	15	30	1598	16549	4.10327e-06	6.0236e-05
pancancer	ETV6	18	44	1598	16549	4.41025e-06	6.22524e-05
pancancer	GH1	10	13	1598	16549	1.11689e-05	0.000142846
pancancer	RBP5	6	2	1598	16549	1.12875e-05	0.000142846
pancancer	SOD1	6	2	1598	16549	1.12875e-05	0.000142846
pancancer	BANF1	5	1	1598	16549	2.96829e-05	0.000340426
pancancer	GUCA2A	5	1	1598	16549	2.96829e-05	0.000340426
pancancer	OARD1	5	1	1598	16549	2.96829e-05	0.000340426
pancancer	RWDD1	9	12	1598	16549	3.56314e-05	0.000396264
pancancer	APOBEC3G	10	16	1598	16549	4.0431e-05	0.000436417
pancancer	CIAPIN1	7	6	1598	16549	4.42271e-05	0.000450871
pancancer	TSEN15	7	6	1598	16549	4.42271e-05	0.000450871
pancancer	PIK3CA	113	764	1598	16549	5.51122e-05	0.000546654
pancancer	DEK	8	10	1598	16549	7.14805e-05	0.000690351
pancancer	WIF1	11	22	1598	16549	7.79904e-05	0.00073391
pancancer	PARVA	7	7	1598	16549	8.16663e-05	0.000749288
pancancer	CNTFR	10	20	1598	16549	0.000164298	0.00147066
pancancer	FKBP1A	5	3	1598	16549	0.000237876	0.00203024
pancancer	LXN	5	3	1598	16549	0.000237876	0.00203024
pancancer	FLT3LG	6	6	1598	16549	0.000272338	0.00227154
pancancer	TXN	4	1	1598	16549	0.000281005	0.00229175
pancancer	PCNA	6	7	1598	16549	0.000467861	0.00373272
pancancer	VAV3	17	63	1598	16549	0.000542835	0.00423873
pancancer	XRCC1	9	20	1598	16549	0.00063149	0.00482827
pancancer	B2M	10	25	1598	16549	0.000665254	0.00498262
pancancer	CLIC1	7	12	1598	16549	0.000805886	0.00579922
pancancer	CSNK2B	7	12	1598	16549	0.000805886	0.00579922
pancancer	TRAF3IP1	9	21	1598	16549	0.000831716	0.00586999
pancancer	UBE2I	5	5	1598	16549	0.000919813	0.00625132
pancancer	VPS29	5	5	1598	16549	0.000919813	0.00625132
pancancer	STAP1	9	22	1598	16549	0.0010806	0.00721054
pancancer	CD28	7	13	1598	16549	0.00114557	0.00750758
pancancer	IL4	5	6	1598	16549	0.00156364	0.0100676
pancancer	DBNL	6	11	1598	16549	0.00247471	0.0149567
pancancer	PSMD7	6	11	1598	16549	0.00247471	0.0149567
pancancer	TBCC	6	11	1598	16549	0.00247471	0.0149567
pancancer	THAP1	5	7	1598	16549	0.00248599	0.0149567
pancancer	TOM1	9	26	1598	16549	0.00273826	0.0162087
pancancer	COMMD1	4	4	1598	16549	0.00316246	0.0181348
pancancer	PHPT1	4	4	1598	16549	0.00316246	0.0181348
pancancer	KDM5C	18	84	1598	16549	0.00349227	0.0197179
pancancer	HTRA1	10	33	1598	16549	0.00361401	0.0200961
pancancer	SELE	15	67	1598	16549	0.00514961	0.0277927
pancancer	TRIM45	10	35	1598	16549	0.00511159	0.0277927
pancancer	GEMIN6	4	5	1598	16549	0.00529556	0.0281663
pancancer	PTGES3	3	2	1598	16549	0.0059767	0.031335
pancancer	CXADR	5	10	1598	16549	0.00752838	0.0389143
pancancer	PRDX5	4	6	1598	16549	0.00821273	0.0408479
pancancer	TIMP1	4	6	1598	16549	0.00821273	0.0408479
pancancer	U2AF2	8	26	1598	16549	0.00823636	0.0408479
pancancer	TECR	5	11	1598	16549	0.010164	0.0490816
pancancer	TNFSF13B	5	11	1598	16549	0.010164	0.0490816
pancancer	APOH	7	22	1598	16549	0.0113934	0.0536072
pancancer	RPA1	7	22	1598	16549	0.0113934	0.0536072
pancancer	ANP32A	4	7	1598	16549	0.0120122	0.0544257
pancancer	MAPRE1	4	7	1598	16549	0.0120122	0.0544257
pancancer	TRNAU1AP	4	7	1598	16549	0.0120122	0.0544257
pancancer	AGAP2	12	58	1598	16549	0.0189076	0.0846229
pancancer	CASP9	6	19	1598	16549	0.0192029	0.0849091
