# Supplementary material for: Functional consequences of somatic mutations in cancer using protein pocket-based prioritization approach
Source: Genome Med. 2014 Oct 14;6(10):81. doi: 10.1186/s13073-014-0081-7 (PMC4213513; doi:10.1186/s13073-014-0081-7)
Supplement: Additional file 4: Table S3. — The 2 × 2 contingency table for enrichment analyses of cancer genes and anticancer drug response genes (Figure 3B, C, and D). [file 13073_2014_81_MOESM4_ESM.xlsx]

## Sheet: Cancer Driver Genes (Figure 3B)
Table S3. List the 2x2 table for statistical analysis for cancer genes (Cancer driver genes, CGC genes, and cancer-assicated genes) and anticancer drug response gene enrichment analyses.
	The number of genes harboring pocket missense mutations	The number of genes harboring non-pocket missense mutations (Collected from COSMIC and TCGA)
The number of total genes	325	18400
The number of cancer driver genes (125 cancer driver genes)	12	110
p-value (Fisher's exact test)	1.438×10-6

## Sheet: CGC genes (Figure 3C)
Table S3. List the 2x2 table for statistical analysis for cancer genes (Cancer driver genes, CGC genes, and cancer-assicated genes) and anticancer drug response gene enrichment analyses.
	The number of genes harboring pocket missense mutations	The number of genes harboring non-pocket missense mutations (Collected from COSMIC and TCGA)
The number of total genes	325	18400
The number of Cancer Gene Census (CGC) genes (487 CGC genes)	26	443
p-value (Fisher's exact test)	2.105×10-7

## Sheet: Cancer-associated genes (Fig3D)
Table S3. List the 2x2 table for statistical analysis for cancer genes (Cancer driver genes, CGC genes, and cancer-assicated genes) and anticancer drug response gene enrichment analyses.
	The number of genes harboring pocket missense mutations	The number of genes harboring non-pocket missense mutations (Collected from COSMIC and TCGA)
The number of total genes	325	18400
The number of Cancer associated genes (4,050 cancer associated genes)	143	3853
p-value (Fisher's exact test)	2.789×10-20

## Sheet: Anticancer drug response genes
Table S3. List the 2x2 table for statistical analysis for cancer genes (Cancer driver genes, CGC genes, and cancer-assicated genes) and anticancer drug response gene enrichment analyses.
	The number of genes harboring pocket missense mutations	The number of genes harboring non-pocket missense mutations (Collected from COSMIC and TCGA)
The number of total genes	325	18400
The number of anticancer drug seneitive or resistant genes (458 genes)	25	430
p-value (Fisher's exact test)	4.288×10-7
