# Supplementary material for: Functional consequences of somatic mutations in cancer using protein pocket-based prioritization approach
Source: Genome Med. 2014 Oct 14;6(10):81. doi: 10.1186/s13073-014-0081-7 (PMC4213513; doi:10.1186/s13073-014-0081-7)
Supplement: Additional file 5: Table S4. — A co-expression protein interaction network that is used for statistical analysis in Figure 3E. [file 13073_2014_81_MOESM5_ESM.xlsx]

## Sheet: CePIN
Gene_Symbol (Interaction A)	Gene Entrez IDs (Interaction A)	Gene_Symbol (Interaction B)	Gene Entrez IDs (Interaction B)
PPP2R1B	5519	MARCH1	55016	-0.11
ELAVL1	1994	MARCH2	51257	-0.31
STX6	10228	MARCH2	51257	-0.1
UBE2H	7328	MARCH2	51257	0.43
UBE2D3	7323	MARCH3	115123	0.26
UBE2E1	7324	MARCH3	115123	0.16
UBE2K	3093	MARCH3	115123	0.39
AKTIP	64400	MARCH5	54708	-0.53
DENR	8562	MARCH5	54708	0.61
MAP1B	4131	MARCH5	54708	-0.72
MFN1	55669	MARCH5	54708	0.37
MFN2	9927	MARCH5	54708	-0.11
SOD1	6647	MARCH5	54708	-0.25
TANK	10010	MARCH5	54708	0.11
UBE2I	7329	MARCH5	54708	0.55
UBE2N	7334	MARCH5	54708	0.2
UBE2W	55284	MARCH5	54708	0.22
UTRN	7402	MARCH5	54708	0.09
RNF111	54778	MARCH7	64844	0.49
UBE2K	3093	MARCH7	64844	0.64
UBE2N	7334	MARCH7	64844	0.17
USP7	7874	MARCH7	64844	0.34
CD86	942	MARCH8	220972	0.03
IL1R1	3554	MARCH8	220972	-0.34
SEPT6	23157	SEPT2	4735	-0.19
ARF6	382	SEPT2	4735	0.12
CSNK2A1	1457	SEPT2	4735	0.31
IKBKE	9641	SEPT2	4735	0.05
JUND	3727	SEPT2	4735	-0.19
MCC	4163	SEPT2	4735	-0.01
PAK2	5062	SEPT2	4735	-0.03
PIK3R1	5295	SEPT2	4735	-0.28
PIK3R2	5296	SEPT2	4735	-0.05
S100A4	6275	SEPT2	4735	-0.03
VHL	7428	SEPT2	4735	-0.47
SEPT2	4735	SEPT5	5413	-0.41
SEPT4	5414	SEPT5	5413	0.69
SEPT6	23157	SEPT5	5413	-0.16
SEPT7	989	SEPT5	5413	0.41
SEPT8	23176	SEPT5	5413	0.34
STX1A	6804	SEPT5	5413	0.73
CDC42EP2	10435	SEPT6	23157	-0.18
S100A4	6275	SEPT6	23157	0.12
SAP18	10284	SEPT6	23157	0.43
SOCS7	30837	SEPT6	23157	-0.04
SUMO1	7341	SEPT6	23157	0.59
TK1	7083	SEPT6	23157	0.33
CDC42EP2	10435	SEPT7	989	0
ELAVL1	1994	SEPT7	989	-0.48
SEPT2	4735	SEPT8	23176	0.07
SEPT4	5414	SEPT8	23176	0.5
A2M	2	SEPT8	23176	0.5
PHF17	79960	SEPT8	23176	-0.31
SEPT2	4735	SEPT9	10801	0.03
SEPT6	23157	SEPT9	10801	0.13
SEPT7	989	SEPT9	10801	0.48
SEPT11	55752	SEPT9	10801	-0.16
DDA1	79016	SEPT9	10801	0.16
HIF1A	3091	SEPT9	10801	-0.26
NEDD4	4734	SEPT9	10801	-0.11
SUMO2	6613	SEPT9	10801	0.04
CUL3	8452	SEPT10	151011	-0.31
YTHDC1	91746	SEPT10	151011	-0.44
SEPT2	4735	SEPT11	55752	0.03
SEPT5	5413	SEPT11	55752	0.22
SEPT7	989	SEPT11	55752	0.2
ELAVL1	1994	SEPT11	55752	-0.36
APOBEC1	339	A1CF	29974	0.33
HDAC3	8841	A1CF	29974	0.48
HNF1A	6927	A1CF	29974	0.21
KHSRP	8570	A1CF	29974	-0.08
TNPO2	30000	A1CF	29974	0.47
ADAMTS1	9510	A2M	2	0.57
B2M	567	A2M	2	0.1
CDK2AP2	10263	A2M	2	0.02
HMOX2	3163	A2M	2	0.33
IFIT3	3437	A2M	2	0.07
IL6	3569	A2M	2	0.13
LGALS3	3958	A2M	2	0.67
MGEA5	10724	A2M	2	-0.39
NUDT21	11051	A2M	2	-0.63
PDGFB	5155	A2M	2	0.46
PITX3	5309	A2M	2	-0.05
RPP14	11102	A2M	2	-0.06
TGIF1	7050	A2M	2	-0.09
TP63	8626	A2M	2	0.11
TTR	7276	A2M	2	0.27
UFD1L	7353	A2M	2	-0.41
ISG15	9636	AAAS	8086	-0.38
GABARAPL2	11345	AAMP	14	-0.09
NOD2	64127	AAMP	14	-0.06
TK1	7083	AAMP	14	0.14
F2	2147	AANAT	15	-0.01
PRKACA	5566	AANAT	15	0.05
YWHAZ	7534	AANAT	15	-0.21
SUMO2	6613	AARSD1	80755	0.33
EIF1B	10289	AASDHPPT	60496	0.38
UBC	7316	AASDHPPT	60496	-0.1
ULK2	9706	AASDHPPT	60496	0.29
MYC	4609	AASS	10157	0.06
ONECUT1	3175	AASS	10157	0.28
ATR	545	AATF	26574	0.27
CAND1	55832	AATF	26574	0.23
CHEK1	1111	AATF	26574	0.28
CHEK2	11200	AATF	26574	0.34
CPD	1362	AATF	26574	0.16
DAPK3	1613	AATF	26574	-0.02
DAZAP2	9802	AATF	26574	0.41
EFNB3	1949	AATF	26574	-0.44
LZTR1	8216	AATF	26574	-0.34
MPHOSPH6	10200	AATF	26574	0.01
MPP6	51678	AATF	26574	0.21
NEDD4L	23327	AATF	26574	-0.3
PAWR	5074	AATF	26574	0.09
PIN1	5300	AATF	26574	-0.24
POLR2J	5439	AATF	26574	0.49
RB1	5925	AATF	26574	0.15
RBBP8	5932	AATF	26574	0.44
RBL2	5934	AATF	26574	0.21
SIRT7	51547	AATF	26574	0.44
SMAD3	4088	AATF	26574	0.04
SP1	6667	AATF	26574	0.18
SS18L1	26039	AATF	26574	-0.13
SUMO2	6613	AATF	26574	0.47
TSG101	7251	AATF	26574	0.53
ZNF468	90333	AATF	26574	0.23
CDK5	1020	AATK	9625	0.54
CDK5R1	8851	AATK	9625	0.61
PPP1CA	5499	AATK	9625	-0.43
ALDH5A1	7915	ABAT	18	0.41
AOX1	316	ABCA1	19	0.14
APOA1	335	ABCA1	19	0.06
ARHGEF11	9826	ABCA1	19	-0.12
ARHGEF12	23365	ABCA1	19	-0.1
COPS2	9318	ABCA1	19	0.2
CREBBP	1387	ABCA1	19	0.15
DLG2	1740	ABCA1	19	-0.22
DLG3	1741	ABCA1	19	-0.45
EGR1	1958	ABCA1	19	0.13
ERBB2IP	55914	ABCA1	19	0.24
FADD	8772	ABCA1	19	0.35
FLOT1	10211	ABCA1	19	-0.27
HGS	9146	ABCA1	19	-0.22
LIN7A	8825	ABCA1	19	0.04
LIN7B	64130	ABCA1	19	-0.33
MPDZ	8777	ABCA1	19	-0.07
NR1H2	7376	ABCA1	19	-0.18
NR1H3	10062	ABCA1	19	0.47
PRPF8	10594	ABCA1	19	-0.21
SNTB1	6641	ABCA1	19	0.43
SPTLC1	10558	ABCA1	19	0.24
SREBF2	6721	ABCA1	19	-0.42
UBC	7316	ABCA1	19	-0.17
UGP2	7360	ABCA1	19	0.08
XPC	7508	ABCA1	19	-0.21
COPS5	10987	ABCA10	10349	-0.16
CUL4A	8451	ABCA10	10349	-0.2
CACNA1A	773	ABCA2	20	0.74
CDK5RAP2	55755	ABCA2	20	-0.01
EGR1	1958	ABCA2	20	-0.04
PHYH	5264	ABCA2	20	-0.06
SP1	6667	ABCA2	20	-0.24
SP4	6671	ABCA2	20	-0.11
NR4A1	3164	ABCA5	23461	0.2
ONECUT1	3175	ABCA8	10351	-0.23
APEX1	328	ABCB1	5243	0.17
CD4	920	ABCB1	5243	-0.23
HAX1	10456	ABCB1	5243	-0.33
HAX1	10456	ABCB11	8647	0.09
HAX1	10456	ABCB4	5244	-0.15
TOLLIP	54472	ABCB6	10058	0.18
TSG101	7251	ABCB6	10058	0.24
UBC	7316	ABCB6	10058	0
UBC	7316	ABCB7	22	-0.65
ONECUT1	3175	ABCB8	11194	-0.02
RBL1	5933	ABCC10	89845	-0.14
SP1	6667	ABCC10	89845	0.17
SP3	6670	ABCC10	89845	0.3
AZIN1	51582	ABCC2	1244	0
CANX	821	ABCC2	1244	0.2
HNF1A	6927	ABCC2	1244	0.59
HNF4A	3172	ABCC2	1244	0.24
IRF3	3661	ABCC2	1244	0.09
MCPH1	79648	ABCC2	1244	-0.05
NFKB1	4790	ABCC2	1244	-0.07
ONECUT1	3175	ABCC2	1244	0.07
PDZD3	79849	ABCC2	1244	0.61
PDZK1	5174	ABCC2	1244	0.66
RDX	5962	ABCC2	1244	-0.03
SLC9A3R1	9368	ABCC2	1244	0.22
ERBB2IP	55914	ABCC4	10257	0.01
ESR1	2099	ABCC5	10057	-0.31
CRYL1	51084	ABCC6	368	0.54
CRYBB1	1414	ABCC8	6833	0.32
ENSA	2029	ABCC8	6833	0.35
ABCD2	225	ABCD1	215	-0.1
ABCD3	5825	ABCD1	215	-0.3
RPSA	3921	ABCD1	215	-0.39
UBC	7316	ABCD1	215	0.56
ABCD2	225	ABCD3	5825	-0.3
COL6A2	1292	ABCD3	5825	0.05
MLF2	8079	ABCD3	5825	0.02
PELO	53918	ABCD3	5825	-0.05
PGRMC1	10857	ABCD3	5825	0.31
PHYH	5264	ABCD3	5825	0.28
PSMA1	5682	ABCD3	5825	0.11
PTP4A3	11156	ABCD3	5825	-0.11
UBC	7316	ABCD3	5825	-0.24
USP32	84669	ABCD3	5825	-0.38
ATP2A1	487	ABCE1	6059	-0.09
EIF3F	8665	ABCE1	6059	0.45
EIF3H	8667	ABCE1	6059	0.54
RNASE2	6036	ABCE1	6059	-0.01
UBASH3A	53347	ABCE1	6059	0.39
CUL2	8453	ABCF1	23	0.01
HDGF	3068	ABCF1	23	-0.1
SUMO2	6613	ABCF1	23	0.42
UBC	7316	ABCF1	23	-0.49
ANKRD28	23243	ABCF2	10061	-0.05
HADHA	3030	ABCF2	10061	-0.05
ISG15	9636	ABCF2	10061	0.12
SNW1	22938	ABCF2	10061	-0.18
DLEU1	10301	ABCF3	55324	-0.07
DNALI1	7802	ABCF3	55324	-0.05
HIRIP3	8479	ABCF3	55324	-0.12
MOCS2	4338	ABCF3	55324	0.18
SLC35E1	79939	ABCF3	55324	-0.17
SPP1	6696	ABCF3	55324	-0.08
SUMO2	6613	ABCF3	55324	-0.04
HDAC1	3065	ABCG2	9429	-0.2
ABCG1	9619	ABCG4	64137	-0.16
ABCG1	9619	ABCG5	64240	0.18
PIK3R1	5295	ABCG5	64240	-0.04
ELAVL1	1994	ABHD10	55347	0.06
CKMT2	1160	ABHD6	57406	-0.04
ABL2	27	ABI1	10006	0.21
APBB1	322	ABI1	10006	-0.42
CACNA1A	773	ABI1	10006	-0.13
CBL	867	ABI1	10006	-0.16
CBLB	868	ABI1	10006	0.54
CBLC	23624	ABI1	10006	0.08
CDK6	1021	ABI1	10006	-0.02
CRK	1398	ABI1	10006	-0.24
CRKL	1399	ABI1	10006	0.55
DST	667	ABI1	10006	-0.56
EPS8	2059	ABI1	10006	-0.26
EPS8L2	64787	ABI1	10006	0.08
FER	2241	ABI1	10006	-0.2
FES	2242	ABI1	10006	0.25
FGR	2268	ABI1	10006	0.48
FRK	2444	ABI1	10006	-0.23
GAS7	8522	ABI1	10006	-0.16
GRB10	2887	ABI1	10006	-0.37
HNRNPK	3190	ABI1	10006	0.52
HSPA8	3312	ABI1	10006	0.07
INPPL1	3636	ABI1	10006	0.56
ITK	3702	ABI1	10006	0.39
KIAA0408	9729	ABI1	10006	-0.45
KTN1	3895	ABI1	10006	0.12
NCK1	4690	ABI1	10006	0.64
NCK2	8440	ABI1	10006	0.4
NEB	4703	ABI1	10006	-0.32
PAK2	5062	ABI1	10006	0.65
PHYH	5264	ABI1	10006	-0.12
PIK3R1	5295	ABI1	10006	0.08
PIK3R2	5296	ABI1	10006	-0.43
PRKAA1	5562	ABI1	10006	0.17
RASA1	5921	ABI1	10006	0.42
RYK	6259	ABI1	10006	-0.03
SOCS7	30837	ABI1	10006	-0.43
SOS1	6654	ABI1	10006	0.61
SOS2	6655	ABI1	10006	0.21
SPTA1	6708	ABI1	10006	0.01
SPTAN1	6709	ABI1	10006	-0.47
TCERG1	10915	ABI1	10006	0.66
VASP	7408	ABI1	10006	-0.31
VAV1	7409	ABI1	10006	0.71
VAV2	7410	ABI1	10006	-0.29
YES1	7525	ABI1	10006	-0.21
ADAM19	8728	ABI2	10152	-0.16
ADAM22	53616	ABI2	10152	0.25
ADAM29	11086	ABI2	10152	0.59
CCDC53	51019	ABI2	10152	-0.09
CYFIP1	23191	ABI2	10152	-0.33
ENAH	55740	ABI2	10152	0.46
GCDH	2639	ABI2	10152	0.03
IFT20	90410	ABI2	10152	0.05
KHDRBS1	10657	ABI2	10152	-0.27
KRT15	3866	ABI2	10152	-0.11
KRT19	3880	ABI2	10152	-0.15
KRT20	54474	ABI2	10152	0.07
NCK2	8440	ABI2	10152	-0.21
PCM1	5108	ABI2	10152	0.07
RAC1	5879	ABI2	10152	-0.01
SNAP23	8773	ABI2	10152	-0.39
UBC	7316	ABI2	10152	0.39
VCL	7414	ABI2	10152	0.02
MYC	4609	ABI3BP	25890	0.19
ABI1	10006	ABL1	25	0.15
ABI2	10152	ABL1	25	-0.17
ABR	29	ABL1	25	-0.21
ACAP1	9744	ABL1	25	-0.16
AHSG	197	ABL1	25	-0.1
AIRE	326	ABL1	25	-0.05
AKAP6	9472	ABL1	25	-0.14
APBB1	322	ABL1	25	-0.26
APOL5	80831	ABL1	25	-0.12
APP	351	ABL1	25	0.01
ARHGAP17	55114	ABL1	25	0.26
ARHGEF11	9826	ABL1	25	-0.45
ASAP1	50807	ABL1	25	-0.19
ATM	472	ABL1	25	-0.11
ATR	545	ABL1	25	0.01
BAG1	573	ABL1	25	-0.02
BAZ2A	11176	ABL1	25	-0.29
BCL2L1	598	ABL1	25	-0.18
BCR	613	ABL1	25	0.25
BIN1	274	ABL1	25	0.05
BRCA1	672	ABL1	25	-0.08
BRCA2	675	ABL1	25	-0.2
BTK	695	ABL1	25	-0.06
C6	729	ABL1	25	-0.11
CAST	831	ABL1	25	0.03
CAT	847	ABL1	25	0.18
CBL	867	ABL1	25	-0.03
CCKBR	887	ABL1	25	-0.29
CDC27	996	ABL1	25	-0.1
CDKL5	6792	ABL1	25	-0.31
CDON	50937	ABL1	25	-0.3
CELSR3	1951	ABL1	25	-0.16
CENPA	1058	ABL1	25	0.2
CHRD	8646	ABL1	25	-0.21
CKAP5	9793	ABL1	25	0.1
CNTFR	1271	ABL1	25	0.08
CNTNAP1	8506	ABL1	25	-0.29
CREB1	1385	ABL1	25	-0.19
CRK	1398	ABL1	25	0.02
CRKL	1399	ABL1	25	0.15
CTAGE5	4253	ABL1	25	-0.47
CUL7	9820	ABL1	25	0.38
CYP4F2	8529	ABL1	25	-0.37
DDX41	51428	ABL1	25	0.35
DKKL1	27120	ABL1	25	-0.18
DLGAP1	9229	ABL1	25	-0.45
DLGAP2	9228	ABL1	25	-0.06
DLGAP4	22839	ABL1	25	0.07
DLX4	1748	ABL1	25	-0.35
DNASE1L2	1775	ABL1	25	0.03
DNM1	1759	ABL1	25	-0.19
DNM2	1785	ABL1	25	-0.32
DOCK3	1795	ABL1	25	-0.21
DOK1	1796	ABL1	25	-0.32
DOK2	9046	ABL1	25	-0.29
EFNA5	1946	ABL1	25	-0.01
EFS	10278	ABL1	25	0.2
EPB41L3	23136	ABL1	25	-0.25
EPHA3	2042	ABL1	25	0
ERBB2	2064	ABL1	25	0.35
ERBB3	2065	ABL1	25	-0.04
ERBB4	2066	ABL1	25	-0.09
EVL	51466	ABL1	25	0.13
F2RL2	2151	ABL1	25	-0.43
FAM127A	8933	ABL1	25	0.07
FLNC	2318	ABL1	25	0.27
FOXF2	2295	ABL1	25	0.19
FYB	2533	ABL1	25	-0.44
G3BP2	9908	ABL1	25	-0.08
GABBR1	2550	ABL1	25	-0.12
GAD1	2571	ABL1	25	-0.26
GNS	2799	ABL1	25	0.05
GPR45	11250	ABL1	25	-0.55
GRAP	10750	ABL1	25	-0.14
GRB10	2887	ABL1	25	0.07
GRIN2D	2906	ABL1	25	0.27
GRIP1	23426	ABL1	25	-0.18
GSTZ1	2954	ABL1	25	-0.17
GTF3A	2971	ABL1	25	0.29
HCK	3055	ABL1	25	-0.09
HCN2	610	ABL1	25	-0.16
HCN4	10021	ABL1	25	-0.24
HNRNPR	10236	ABL1	25	0.49
HOXC8	3224	ABL1	25	-0.23
HSP90AA1	3320	ABL1	25	-0.01
HSPA4	3308	ABL1	25	0.13
HSPA8	3312	ABL1	25	0.05
INPPL1	3636	ABL1	25	0.36
ITGB2	3689	ABL1	25	-0.08
JAK2	3717	ABL1	25	-0.41
LIG3	3980	ABL1	25	0.16
LRBA	987	ABL1	25	0.13
LRP2	4036	ABL1	25	0.08
LRRK1	79705	ABL1	25	-0.28
LTBP2	4053	ABL1	25	0.11
MAP4K1	11184	ABL1	25	0.13
MDM2	4193	ABL1	25	-0.51
MED14	9282	ABL1	25	-0.2
MED25	81857	ABL1	25	-0.28
MEPE	56955	ABL1	25	-0.31
MSH5	4439	ABL1	25	0.23
NBEA	26960	ABL1	25	0.03
NCK1	4690	ABL1	25	0.08
NCOA3	8202	ABL1	25	-0.11
NEDD9	4739	ABL1	25	0.03
NFASC	23114	ABL1	25	-0.2
NFKBIA	4792	ABL1	25	0.05
NKX2-1	7080	ABL1	25	0.18
NOTCH3	4854	ABL1	25	0.26
NPVF	64111	ABL1	25	-0.11
NXPH3	11248	ABL1	25	-0.07
OGN	4969	ABL1	25	0.1
P2RX7	5027	ABL1	25	-0.13
PAK2	5062	ABL1	25	-0.1
PAX3	5077	ABL1	25	-0.5
PDIA2	64714	ABL1	25	-0.29
PIK3R1	5295	ABL1	25	0.03
PKD1	5310	ABL1	25	-0.11
PLCG1	5335	ABL1	25	-0.12
PLSCR1	5359	ABL1	25	0.13
POLD1	5424	ABL1	25	0.12
PPP3CA	5530	ABL1	25	-0.07
PRICKLE3	4007	ABL1	25	-0.1
PRKCD	5580	ABL1	25	-0.12
PRX	57716	ABL1	25	-0.48
PSTPIP1	9051	ABL1	25	-0.2
PTPN4	5775	ABL1	25	-0.08
PTPN6	5777	ABL1	25	-0.1
RAD51	5888	ABL1	25	0.09
RAD9A	5883	ABL1	25	0.22
RAN	5901	ABL1	25	0.38
RB1	5925	ABL1	25	0.11
RFX1	5989	ABL1	25	0.07
RGS20	8601	ABL1	25	-0.05
RIN1	9610	ABL1	25	-0.4
RIN3	79890	ABL1	25	-0.1
RPP38	10557	ABL1	25	-0.3
RTN4	57142	ABL1	25	-0.02
RYBP	23429	ABL1	25	0.29
SEMA7A	8482	ABL1	25	0.28
SH3BP1	23616	ABL1	25	-0.23
SLC22A3	6581	ABL1	25	-0.15
SLC24A1	9187	ABL1	25	0.07
SLC9A2	6549	ABL1	25	-0.03
SNX17	9784	ABL1	25	0.15
SNX3	8724	ABL1	25	-0.17
SORBS1	10580	ABL1	25	-0.05
SORBS2	8470	ABL1	25	0.04
SORBS3	10174	ABL1	25	-0.02
SOS1	6654	ABL1	25	-0.13
SOS2	6655	ABL1	25	-0.23
SPTAN1	6709	ABL1	25	-0.13
ST5	6764	ABL1	25	0.29
STK4	6789	ABL1	25	-0.49
STUB1	10273	ABL1	25	0.14
SUV39H2	79723	ABL1	25	-0.46
SYNJ2	8871	ABL1	25	-0.2
TERF1	7013	ABL1	25	0.29
TERT	7015	ABL1	25	-0.32
TGOLN2	10618	ABL1	25	0.1
TLN2	83660	ABL1	25	-0.24
TMPO	7112	ABL1	25	0.14
TOPBP1	11073	ABL1	25	0.08
TP73	7161	ABL1	25	-0.19
TSKS	60385	ABL1	25	-0.21
TUB	7275	ABL1	25	-0.3
UBC	7316	ABL1	25	-0.4
VAV1	7409	ABL1	25	-0.01
VPREB1	7441	ABL1	25	0.14
VPS13A	23230	ABL1	25	-0.3
WASL	8976	ABL1	25	-0.12
XRCC6	2547	ABL1	25	0.11
YTHDC1	91746	ABL1	25	-0.11
ZAP70	7535	ABL1	25	0.02
ABL1	25	ABL2	27	-0.13
BCL6	604	ABL2	27	0.21
BCR	613	ABL2	27	-0.24
CAT	847	ABL2	27	0.02
EGFR	1956	ABL2	27	-0.12
EPHB2	2048	ABL2	27	0.07
ERBB2	2064	ABL2	27	-0.14
ERBB3	2065	ABL2	27	-0.16
FBXO38	81545	ABL2	27	0.2
FYN	2534	ABL2	27	-0.16
GPX1	2876	ABL2	27	0.2
HCK	3055	ABL2	27	0.37
JAK1	3716	ABL2	27	0.07
MAP3K10	4294	ABL2	27	-0.11
NCK1	4690	ABL2	27	0.23
OIP5	11339	ABL2	27	-0.11
ONECUT1	3175	ABL2	27	0.12
PIK3R1	5295	ABL2	27	-0.31
PLCG1	5335	ABL2	27	-0.31
PSMA7	5688	ABL2	27	0.25
RIN1	9610	ABL2	27	-0.15
SIVA1	10572	ABL2	27	-0.14
SORBS2	8470	ABL2	27	-0.14
SRC	6714	ABL2	27	0.39
TPD52L1	7164	ABL2	27	-0.12
TRIP10	9322	ABL2	27	0.12
BEGAIN	57596	ABLIM1	3983	0.2
HOOK2	29911	ABLIM1	3983	0.27
ADRA1A	148	ABR	29	0.05
CAND1	55832	ABT1	29777	0.29
PRNP	5621	ABT1	29777	-0.35
TBP	6908	ABT1	29777	0.26
RBX1	9978	ABTB2	25841	0
SCP2	6342	ACAA2	10449	0.06
AKR1B10	57016	ACACA	31	0.02
ARRB1	408	ACACA	31	-0.31
CSNK2A1	1457	ACACA	31	-0.32
CSNK2A2	1459	ACACA	31	-0.38
IFIT1	3434	ACACA	31	-0.02
MCC	4163	ACACA	31	0.43
MLLT1	4298	ACACA	31	-0.35
MYC	4609	ACACA	31	-0.14
TCF4	6925	ACACA	31	0.27
UBE2N	7334	ACACA	31	-0.15
SREBF1	6720	ACACB	32	0.14
ETS1	2113	ACAD8	27034	0.24
HNF4A	3172	ACAD8	27034	-0.39
TSG101	7251	ACAD8	27034	0.41
UBC	7316	ACADL	33	-0.01
RARB	5915	ACADM	34	-0.17
RXRA	6256	ACADM	34	-0.19
USP19	10869	ACADSB	36	0.26
CDH1	999	ACADVL	37	0.37
CTSB	1508	ACAN	176	0.14
HAPLN1	1404	ACAN	176	0.41
MMP1	4312	ACAN	176	0.11
MMP2	4313	ACAN	176	0.33
MMP20	9313	ACAN	176	0.24
MMP3	4314	ACAN	176	0.01
IFFO1	25900	ACAP1	9744	0.46
NOD1	10392	ACAP1	9744	0.23
SLC2A4	6517	ACAP1	9744	0.08
ADA	100	ACAT1	38	-0.28
AGXT	189	ACAT1	38	0.23
B2M	567	ACAT1	38	-0.13
DRD1	1812	ACAT1	38	-0.04
EIF1B	10289	ACAT1	38	0.1
MCC	4163	ACAT1	38	0.17
RAD21	5885	ACAT1	38	-0.08
CCNA1	8900	ACAT2	39	0.22
CDX2	1045	ACAT2	39	-0.05
CSNK2A1	1457	ACAT2	39	0.16
EIF1B	10289	ACAT2	39	-0.18
GNAS	2778	ACAT2	39	0
HNF1A	6927	ACAT2	39	-0.03
MCC	4163	ACAT2	39	0.21
S100A9	6280	ACAT2	39	-0.11
CUL3	8452	ACBD3	64746	0.29
ELAVL1	1994	ACBD3	64746	0.34
GOLGA3	2802	ACBD3	64746	-0.19
GOLGB1	2804	ACBD3	64746	0.36
ACTB	60	ACD	65057	0.14
ADPRH	141	ACD	65057	-0.2
ANKMY2	57037	ACD	65057	-0.49
BAG3	9531	ACD	65057	-0.25
CKB	1152	ACD	65057	0.17
CUL5	8065	ACD	65057	-0.46
DBN1	1627	ACD	65057	0.3
DCX	1641	ACD	65057	0.07
EIF3G	8666	ACD	65057	0.19
EIF4B	1975	ACD	65057	0.25
ENO2	2026	ACD	65057	0.2
FAM131B	9715	ACD	65057	0.27
FKBP6	8468	ACD	65057	0.32
GAPDH	2597	ACD	65057	0.22
HSP90AB1	3326	ACD	65057	0.2
IPO5	3843	ACD	65057	0.05
IVL	3713	ACD	65057	0.07
LASP1	3927	ACD	65057	-0.42
LDHA	3939	ACD	65057	-0.25
LLGL1	3996	ACD	65057	0.47
PEX5	5830	ACD	65057	0.39
PFKP	5214	ACD	65057	0.06
RECQL4	9401	ACD	65057	0.21
RGS3	5998	ACD	65057	0.31
S100A9	6280	ACD	65057	-0.28
STIP1	10963	ACD	65057	0.15
SULT1C2	6819	ACD	65057	-0.25
TAGLN	6876	ACD	65057	0.17
TERF1	7013	ACD	65057	0.05
TOMM34	10953	ACD	65057	0.46
TUBB2A	7280	ACD	65057	0.04
USP7	7874	ACD	65057	-0.13
XRCC6	2547	ACD	65057	0.45
YWHAE	7531	ACD	65057	0.11
ZFP36L1	677	ACD	65057	-0.09
EGR1	1958	ACE	1636	-0.04
HIF1A	3091	ACE	1636	-0.13
AGT	183	ACE2	59272	-0.04
CALM1	801	ACE2	59272	-0.03
HNF1B	6928	ACE2	59272	0.25
NTS	4922	ACE2	59272	-0.06
APP	351	ACHE	43	0.06
ATF7	11016	ACHE	43	-0.16
COL1A1	1277	ACHE	43	-0.04
COL4A1	1282	ACHE	43	-0.05
COLQ	8292	ACHE	43	0.04
CTSA	5476	ACHE	43	-0.04
HAND1	9421	ACHE	43	-0.05
LAMB1	3912	ACHE	43	-0.04
SMAD4	4089	ACHE	43	-0.13
ABCF3	55324	ACIN1	22985	0.03
AKR1C3	8644	ACIN1	22985	-0.27
API5	8539	ACIN1	22985	-0.18
CASP3	836	ACIN1	22985	-0.49
CSNK2A1	1457	ACIN1	22985	-0.05
CUL3	8452	ACIN1	22985	-0.41
ELAVL1	1994	ACIN1	22985	-0.16
HNRNPA1	3178	ACIN1	22985	-0.32
KIAA0101	9768	ACIN1	22985	-0.06
RNPS1	10921	ACIN1	22985	0.5
SF3A2	8175	ACIN1	22985	0.11
SIRT7	51547	ACIN1	22985	-0.12
SUMO2	6613	ACIN1	22985	0.09
BCAR3	8412	ACLY	47	0.29
GSK3B	2932	ACLY	47	-0.11
PRKACA	5566	ACLY	47	-0.1
TFE3	7030	ACLY	47	-0.1
VHL	7428	ACLY	47	-0.08
NEB	4703	ACO1	48	-0.14
SUMO4	387082	ACO2	50	0.22
PEX14	5195	ACOX1	51	-0.11
PPARA	5465	ACOX1	51	0.02
PPARG	5468	ACOX1	51	0.5
SCP2	6342	ACOX1	51	0.4
SLC2A4	6517	ACOX1	51	0.05
CUL1	8454	ACOXL	55289	-0.41
FABP4	2167	ACP1	52	-0.22
FYN	2534	ACP1	52	-0.04
INSR	3643	ACP1	52	-0.02
LCK	3932	ACP1	52	0.4
CBX1	10951	ACP2	53	-0.41
MYC	4609	ACP2	53	0
NTRK1	4914	ACP2	53	0.03
GPC4	2239	ACP5	54	0.58
PPP2CB	5516	ACP5	54	-0.12
SPP1	6696	ACP5	54	0.24
ERH	2079	ACP6	51205	-0.04
GNG7	2788	ACP6	51205	0.12
ILK	3611	ACP6	51205	-0.25
RGS10	6001	ACP6	51205	0.17
RSU1	6251	ACP6	51205	-0.12
ERBB2	2064	ACPP	55	0.18
IGHM	3507	ACPP	55	-0.14
ONECUT1	3175	ACPP	55	0
SHBG	6462	ACPP	55	-0.1
NR3C2	4306	ACSL1	2180	0.01
SPG20	23111	ACSL3	2181	0.14
UBC	7316	ACSL3	2181	0.23
SPG20	23111	ACSL4	2182	0.24
UBC	7316	ACSL4	2182	0.02
UVRAG	7405	ACSL4	2182	0.07
YWHAQ	10971	ACSL4	2182	0.03
PHYH	5264	ACSL6	23305	-0.11
EP300	2033	ACSM5	54988	-0.04
LEFTY2	7044	ACSS3	79611	0.16
ONECUT1	3175	ACSS3	79611	0.11
ABL1	25	ACTA1	58	0.14
ACTR1B	10120	ACTA1	58	0.13
ADSS	159	ACTA1	58	-0.21
AKT1	207	ACTA1	58	0.2
APC2	10297	ACTA1	58	-0.18
ARRB1	408	ACTA1	58	-0.09
CBL	867	ACTA1	58	0.12
CCT4	10575	ACTA1	58	-0.04
CCT5	22948	ACTA1	58	-0.01
CDH2	1000	ACTA1	58	0.2
CFL1	1072	ACTA1	58	-0.14
CNN1	1264	ACTA1	58	0.3
COTL1	23406	ACTA1	58	-0.21
CSNK1A1	1452	ACTA1	58	-0.04
CTNNBL1	56259	ACTA1	58	-0.09
CTNND1	1500	ACTA1	58	0.24
DHX9	1660	ACTA1	58	-0.1
DMD	1756	ACTA1	58	0.27
DNASE1	1773	ACTA1	58	-0.04
DNMBP	23268	ACTA1	58	0.12
EGFR	1956	ACTA1	58	0.16
EPB41	2035	ACTA1	58	-0.04
EPB41L2	2037	ACTA1	58	0.04
ETV6	2120	ACTA1	58	-0.17
FSCN1	6624	ACTA1	58	-0.04
GAS2	2620	ACTA1	58	0.09
GAS7	8522	ACTA1	58	-0.15
GC	2638	ACTA1	58	-0.07
GRB2	2885	ACTA1	58	-0.09
GSN	2934	ACTA1	58	0.28
HCLS1	3059	ACTA1	58	-0.24
HDAC4	9759	ACTA1	58	-0.13
HIP1R	9026	ACTA1	58	-0.07
HTRA2	27429	ACTA1	58	-0.07
IQGAP1	8826	ACTA1	58	-0.11
ISG15	9636	ACTA1	58	-0.06
ITGA2	3673	ACTA1	58	-0.07
ITPKA	3706	ACTA1	58	-0.14
KLHL20	27252	ACTA1	58	-0.16
MARK4	57787	ACTA1	58	0.11
MLPH	79083	ACTA1	58	0.26
MORF4L1	10933	ACTA1	58	0.01
MORF4L2	9643	ACTA1	58	-0.09
MYL1	4632	ACTA1	58	0.78
NCOA3	8202	ACTA1	58	-0.14
NR2F2	7026	ACTA1	58	0.24
NR3C2	4306	ACTA1	58	0.11
NRAP	4892	ACTA1	58	0.74
PCYT1B	9468	ACTA1	58	0.13
PFDN1	5201	ACTA1	58	0.17
PFN1	5216	ACTA1	58	0.08
PHACTR1	221692	ACTA1	58	-0.16
POU5F1	5460	ACTA1	58	0.24
PPP1CA	5499	ACTA1	58	0.15
PPP1R9A	55607	ACTA1	58	-0.14
PRKCA	5578	ACTA1	58	-0.17
PRKCE	5581	ACTA1	58	0.03
PTPN1	5770	ACTA1	58	-0.22
RAC1	5879	ACTA1	58	-0.04
RPS6KB1	6198	ACTA1	58	-0.2
S100A1	6271	ACTA1	58	0.42
S100A4	6275	ACTA1	58	0.05
SCIN	85477	ACTA1	58	-0.08
SMARCB1	6598	ACTA1	58	0.15
SMTN	6525	ACTA1	58	0.36
SPRR1A	6698	ACTA1	58	0.26
SPTA1	6708	ACTA1	58	-0.1
SPTAN1	6709	ACTA1	58	0.03
SPTBN2	6712	ACTA1	58	-0.04
SRC	6714	ACTA1	58	0.09
TES	26136	ACTA1	58	0.02
TMSB4Y	9087	ACTA1	58	0.09
TNNI1	7135	ACTA1	58	0.71
TNNI3	7137	ACTA1	58	0.52
TNNI3K	51086	ACTA1	58	0.32
TP53	7157	ACTA1	58	-0.06
TPM2	7169	ACTA1	58	0.73
TPM3	7170	ACTA1	58	0.74
TRAF3IP1	26146	ACTA1	58	-0.01
UBC	7316	ACTA1	58	0.03
UBE3A	7337	ACTA1	58	0
USP25	29761	ACTA1	58	-0.09
UTRN	7402	ACTA1	58	0.1
VASP	7408	ACTA1	58	0.11
VAV1	7409	ACTA1	58	-0.25
VCL	7414	ACTA1	58	0.27
VIL1	7429	ACTA1	58	-0.05
VIM	7431	ACTA1	58	0.07
XPO6	23214	ACTA1	58	-0.19
YWHAZ	7534	ACTA1	58	-0.26
CCT4	10575	ACTA2	59	-0.48
CCT5	22948	ACTA2	59	-0.03
CFL1	1072	ACTA2	59	0.2
DNASE1	1773	ACTA2	59	0.04
EGFR	1956	ACTA2	59	0.49
GC	2638	ACTA2	59	0.07
HNF4A	3172	ACTA2	59	0.18
MYL1	4632	ACTA2	59	0.17
PCYT1B	9468	ACTA2	59	0.22
SHBG	6462	ACTA2	59	0.07
TP53	7157	ACTA2	59	-0.43
TTN	7273	ACTA2	59	0.05
UBC	7316	ACTA2	59	0.55
YWHAQ	10971	ACTA2	59	-0.4
YWHAZ	7534	ACTA2	59	-0.17
AKT1	207	ACTB	60	0.36
ALOX5	240	ACTB	60	0.07
ANXA7	310	ACTB	60	-0.11
APP	351	ACTB	60	0.17
ARPC1B	10095	ACTB	60	0.03
ARRB2	409	ACTB	60	0.31
ATF3	467	ACTB	60	-0.4
CAPZA1	829	ACTB	60	-0.25
CBL	867	ACTB	60	0.13
CCT4	10575	ACTB	60	-0.3
CCT5	22948	ACTB	60	0.27
CCT8	10694	ACTB	60	-0.53
CDKN2A	1029	ACTB	60	0.27
CENPA	1058	ACTB	60	-0.01
CFL1	1072	ACTB	60	0.65
CLNS1A	1207	ACTB	60	-0.5
CORO1A	11151	ACTB	60	-0.08
CSNK1A1	1452	ACTB	60	-0.01
CTGF	1490	ACTB	60	0.26
DNASE1	1773	ACTB	60	0.05
EMD	2010	ACTB	60	-0.23
ERBB2	2064	ACTB	60	0.22
EZR	7430	ACTB	60	-0.04
FABP4	2167	ACTB	60	0.15
FBL	2091	ACTB	60	-0.29
GAPDH	2597	ACTB	60	0.62
GSN	2934	ACTB	60	0.4
H2AFX	3014	ACTB	60	-0.01
HCK	3055	ACTB	60	0.23
HSD17B4	3295	ACTB	60	0.02
KAT5	10524	ACTB	60	0.29
LMNA	4000	ACTB	60	0.12
LMOD1	25802	ACTB	60	0.2
LYN	4067	ACTB	60	-0.31
MAP1B	4131	ACTB	60	0.37
MAP2	4133	ACTB	60	0.2
MAPT	4137	ACTB	60	0.21
MGMT	4255	ACTB	60	-0.02
MMP14	4323	ACTB	60	0.35
MX1	4599	ACTB	60	-0.07
NCF2	4688	ACTB	60	0.2
NEBL	10529	ACTB	60	0.2
NOS2	4843	ACTB	60	0.04
NSMAF	8439	ACTB	60	-0.44
NT5E	4907	ACTB	60	0.37
PCK1	5105	ACTB	60	0.13
PCYT1A	5130	ACTB	60	0.25
PFDN1	5201	ACTB	60	0.29
PFN1	5216	ACTB	60	0.66
PFN2	5217	ACTB	60	0.26
PITX3	5309	ACTB	60	0.03
PLD2	5338	ACTB	60	0.39
POLR2A	5430	ACTB	60	0.09
PPP1CC	5501	ACTB	60	-0.26
PROM1	8842	ACTB	60	-0.65
PSMA3	5684	ACTB	60	-0.17
PSTPIP1	9051	ACTB	60	0.19
PTN	5764	ACTB	60	0.3
RAB4A	5867	ACTB	60	-0.12
RAC2	5880	ACTB	60	0.01
RAD51	5888	ACTB	60	-0.22
RAD52	5893	ACTB	60	-0.57
RPA1	6117	ACTB	60	-0.18
RPA2	6118	ACTB	60	-0.06
RPA3	6119	ACTB	60	0.04
S100A11	6282	ACTB	60	0.52
SHBG	6462	ACTB	60	-0.15
SMAD9	4093	ACTB	60	0
SMARCA4	6597	ACTB	60	-0.4
SPTBN2	6712	ACTB	60	0.19
SRC	6714	ACTB	60	0.39
SYNJ2BP	55333	ACTB	60	0.24
TAGLN2	8407	ACTB	60	0.25
TJP1	7082	ACTB	60	0.39
TK1	7083	ACTB	60	-0.05
TNNI2	7136	ACTB	60	0
TPM1	7168	ACTB	60	0.18
TPM2	7169	ACTB	60	0.02
TPM3	7170	ACTB	60	-0.01
TRAF3IP1	26146	ACTB	60	-0.26
TTR	7276	ACTB	60	0.08
UTY	7404	ACTB	60	0.03
YY1	7528	ACTB	60	-0.42
ABLIM3	22885	ACTC1	70	0.31
ACTB	60	ACTC1	70	0.1
ACTN4	81	ACTC1	70	0.24
ACTR2	10097	ACTC1	70	-0.29
ANG	283	ACTC1	70	0
ARRB2	409	ACTC1	70	-0.17
CAPN1	823	ACTC1	70	0.31
CFL1	1072	ACTC1	70	-0.08
DMD	1756	ACTC1	70	0.33
DYNLL1	8655	ACTC1	70	-0.1
EZR	7430	ACTC1	70	0.09
GC	2638	ACTC1	70	-0.03
HSPB1	3315	ACTC1	70	0.45
LATS1	9113	ACTC1	70	0.17
MYC	4609	ACTC1	70	-0.01
SLC4A1	6521	ACTC1	70	0.06
SMARCA4	6597	ACTC1	70	-0.17
SUMO1	7341	ACTC1	70	-0.26
TRAF3IP1	26146	ACTC1	70	0.01
WAS	7454	ACTC1	70	-0.14
WIPF1	7456	ACTC1	70	-0.19
ABLIM1	3983	ACTG1	71	-0.09
ACTB	60	ACTG1	71	0.09
ANXA5	308	ACTG1	71	0.41
BCAP31	10134	ACTG1	71	0.28
CAP2	10486	ACTG1	71	-0.18
CFL1	1072	ACTG1	71	0.24
CHUK	1147	ACTG1	71	0.13
CTBP2	1488	ACTG1	71	0
CYBB	1536	ACTG1	71	0.16
DNASE1	1773	ACTG1	71	0.03
DSTN	11034	ACTG1	71	0.18
EIF6	3692	ACTG1	71	0.19
FPR1	2357	ACTG1	71	-0.02
GSN	2934	ACTG1	71	0.1
HSP90AB1	3326	ACTG1	71	-0.05
IKBKB	3551	ACTG1	71	0.16
LSP1	4046	ACTG1	71	-0.01
MAP3K7	6885	ACTG1	71	0.14
MLH1	4292	ACTG1	71	-0.02
NFKB1	4790	ACTG1	71	0.19
NFKBIA	4792	ACTG1	71	0.13
NR3C2	4306	ACTG1	71	-0.1
PFN2	5217	ACTG1	71	0.02
PRSS23	11098	ACTG1	71	0.12
RIPK2	8767	ACTG1	71	0.05
TMSB4Y	9087	ACTG1	71	-0.17
TNFRSF1A	7132	ACTG1	71	0.1
TNFRSF1B	7133	ACTG1	71	0.09
VASP	7408	ACTG1	71	0.02
VIL1	7429	ACTG1	71	0.01
MLH1	4292	ACTG2	72	-0.21
SHBG	6462	ACTG2	72	-0.07
ACTR8	93973	ACTL6A	86	0.17
BANF1	8815	ACTL6A	86	-0.03
BCL7C	9274	ACTL6A	86	-0.16
CBX5	23468	ACTL6A	86	0.19
EP400	57634	ACTL6A	86	0.04
FLII	2314	ACTL6A	86	0.14
H2AFZ	3015	ACTL6A	86	0.34
ING1	3621	ACTL6A	86	0.11
ING2	3622	ACTL6A	86	0.39
ING3	54556	ACTL6A	86	0.05
INO80B	83444	ACTL6A	86	-0.22
INO80D	54891	ACTL6A	86	-0.17
KAT5	10524	ACTL6A	86	-0.1
MCRS1	10445	ACTL6A	86	0.11
MORF4L1	10933	ACTL6A	86	-0.06
PBRM1	55193	ACTL6A	86	0.3
RUVBL2	10856	ACTL6A	86	0.32
SMARCB1	6598	ACTL6A	86	0.03
SMARCE1	6605	ACTL6A	86	0.47
SRCAP	10847	ACTL6A	86	0.04
TRIM33	51592	ACTL6A	86	0.14
UBC	7316	ACTL6A	86	-0.33
UCHL5	51377	ACTL6A	86	0.33
VPS72	6944	ACTL6A	86	-0.14
ZNHIT1	10467	ACTL6A	86	0.01
COQ9	57017	ACTL6B	51412	0.14
HDAC3	8841	ACTL7A	10881	0.06
SOCS6	9306	ACTL7A	10881	-0.14
TES	26136	ACTL7A	10881	0.13
UBC	7316	ACTL8	81569	0.38
ATXN7	6314	ACTN1	87	-0.03
DDN	23109	ACTN1	87	0.07
FBP1	2203	ACTN1	87	0.35
GIPC1	10755	ACTN1	87	0.17
ISG15	9636	ACTN1	87	0.15
MED14	9282	ACTN1	87	-0.14
NEBL	10529	ACTN1	87	0.02
PDHX	8050	ACTN1	87	0.07
PDLIM1	9124	ACTN1	87	0.06
PHYH	5264	ACTN1	87	-0.01
PLD2	5338	ACTN1	87	0.13
PLEK	5341	ACTN1	87	0.11
PYGB	5834	ACTN1	87	0.37
S100A9	6280	ACTN1	87	0.31
SERPINB2	5055	ACTN1	87	0.26
SORBS2	8470	ACTN1	87	0.25
TJP1	7082	ACTN1	87	0.28
TRAF3IP1	26146	ACTN1	87	-0.08
ACTB	60	ACTN2	88	0.07
ADAM12	8038	ACTN2	88	-0.08
ADORA2A	135	ACTN2	88	-0.18
ATXN2	6311	ACTN2	88	0.23
ATXN7	6314	ACTN2	88	-0.31
CACNA1D	776	ACTN2	88	0.11
CAPN1	823	ACTN2	88	0.07
COIL	8161	ACTN2	88	-0.18
DYSF	8291	ACTN2	88	0.45
ERBB2IP	55914	ACTN2	88	-0.21
GRIN2B	2904	ACTN2	88	-0.01
ITGB3BP	23421	ACTN2	88	-0.34
KCNA4	3739	ACTN2	88	0.05
KCNA5	3741	ACTN2	88	0.06
KCNN2	3781	ACTN2	88	0.26
LDB3	11155	ACTN2	88	0.88
LRP12	29967	ACTN2	88	0.01
MED14	9282	ACTN2	88	0.12
MYOZ1	58529	ACTN2	88	0.59
NCOR1	9611	ACTN2	88	-0.14
NOS3	4846	ACTN2	88	0.08
NR1I2	8856	ACTN2	88	-0.05
NRIP1	8204	ACTN2	88	-0.12
PDLIM1	9124	ACTN2	88	0.04
PSMA3	5684	ACTN2	88	-0.31
RPL35	11224	ACTN2	88	-0.02
SELE	6401	ACTN2	88	0.15
SERPINB2	5055	ACTN2	88	-0.13
ST7	7982	ACTN2	88	-0.04
TNN	63923	ACTN2	88	0.01
TULP3	7289	ACTN2	88	0.02
UBC	7316	ACTN2	88	0.23
YWHAQ	10971	ACTN2	88	-0.25
ZNF446	55663	ACTN2	88	0.05
ACTN2	88	ACTN3	89	0.5
ACTN4	81	ACTN3	89	-0.02
ADORA2A	135	ACTN3	89	-0.09
ATXN7	6314	ACTN4	81	-0.25
CAMK2B	816	ACTN4	81	0.06
CDH1	999	ACTN4	81	0.49
MAGI1	9223	ACTN4	81	0.05
MAPK7	5598	ACTN4	81	-0.15
MEF2A	4205	ACTN4	81	-0.36
MYOZ2	51778	ACTN4	81	0.07
NOS3	4846	ACTN4	81	0.11
PDLIM1	9124	ACTN4	81	0.35
SACS	26278	ACTN4	81	-0.51
SLC9A3R2	9351	ACTN4	81	0.14
TJP1	7082	ACTN4	81	0.61
TRAF3IP1	26146	ACTN4	81	-0.25
TRIM3	10612	ACTN4	81	0.01
ACTA1	58	ACTR10	55860	-0.1
BICD2	23299	ACTR1A	10121	-0.14
DCTN4	51164	ACTR1A	10121	0.09
HNF4A	3172	ACTR1A	10121	0.08
SPTBN2	6712	ACTR1A	10121	0.42
UBC	7316	ACTR1A	10121	0.42
ACTB	60	ACTR2	10097	0.23
ACTR3	10096	ACTR2	10097	0.76
ACTR3B	57180	ACTR2	10097	0.05
ARPC1B	10095	ACTR2	10097	0.48
ARPC4	10093	ACTR2	10097	0.58
ARPC5	10092	ACTR2	10097	0.69
BMP2	650	ACTR2	10097	0.02
CD44	960	ACTR2	10097	0.42
EIF1B	10289	ACTR2	10097	-0.08
ELF5	2001	ACTR2	10097	-0.16
HCLS1	3059	ACTR2	10097	0.64
WAS	7454	ACTR2	10097	0.32
WASL	8976	ACTR2	10097	-0.31
ACTB	60	ACTR3	10096	0.02
ARPC1B	10095	ACTR3	10096	0.62
ARPC3	10094	ACTR3	10096	0.63
ARPC4	10093	ACTR3	10096	0.49
ARPC5	10092	ACTR3	10096	0.72
CD44	960	ACTR3	10096	0.58
CDC42	998	ACTR3	10096	-0.01
CDH1	999	ACTR3	10096	0.01
EIF1B	10289	ACTR3	10096	0.07
HCLS1	3059	ACTR3	10096	0.7
JUND	3727	ACTR3	10096	-0.11
RAD21	5885	ACTR3	10096	0.34
UBC	7316	ACTR3	10096	-0.37
WAS	7454	ACTR3	10096	0.25
WASF3	10810	ACTR3	10096	-0.44
AKAP9	10142	ACTR3B	57180	-0.04
ARPC1A	10552	ACTR3B	57180	0.1
ARPC1B	10095	ACTR3B	57180	-0.49
ARPC4	10093	ACTR3B	57180	-0.18
ARPC5	10092	ACTR3B	57180	-0.18
ARPC5L	81873	ACTR3B	57180	0.15
CDK4	1019	ACTR3B	57180	-0.29
EXOC5	10640	ACTR3B	57180	-0.05
KIAA1967	57805	ACTR3B	57180	-0.14
MYH1	4619	ACTR3B	57180	-0.13
PSMD3	5709	ACTR3B	57180	0.11
RSRC1	51319	ACTR3B	57180	-0.12
TMEM33	55161	ACTR3B	57180	-0.2
TWF2	11344	ACTR3B	57180	-0.19
ACTL6A	86	ACTR5	79913	0.29
ACTR8	93973	ACTR5	79913	0.23
H2AFX	3014	ACTR5	79913	0.1
INO80B	83444	ACTR5	79913	-0.31
MCRS1	10445	ACTR5	79913	0.32
TFPT	29844	ACTR5	79913	0.19
YY1	7528	ACTR5	79913	0.55
AK2	204	ACTR6	64431	0.31
EIF3M	10480	ACTR6	64431	0.48
FSCN1	6624	ACTR6	64431	-0.24
GDI2	2665	ACTR6	64431	0.15
H2AFZ	3015	ACTR6	64431	0.45
MAT2A	4144	ACTR6	64431	-0.2
PSMA1	5682	ACTR6	64431	0.53
RFXANK	8625	ACTR6	64431	0.23
RPL3	6122	ACTR6	64431	0.13
SRCAP	10847	ACTR6	64431	-0.59
TKT	7086	ACTR6	64431	0.04
ZNHIT1	10467	ACTR6	64431	-0.37
BMPR2	659	ACTR8	93973	0.15
YY1	7528	ACTR8	93973	0.3
ACVR1B	91	ACVR1	90	0
ACVR2A	92	ACVR1	90	0.17
AP2B1	163	ACVR1	90	-0.01
BMP2	650	ACVR1	90	0.23
BMP7	655	ACVR1	90	-0.16
CHN1	1123	ACVR1	90	-0.2
ENG	2022	ACVR1	90	0.3
FCHO1	23149	ACVR1	90	-0.45
FKBP4	2288	ACVR1	90	-0.23
FNTA	2339	ACVR1	90	0.21
GDF5	8200	ACVR1	90	-0.13
IKBKB	3551	ACVR1	90	0.15
INHBA	3624	ACVR1	90	0.5
INHBB	3625	ACVR1	90	-0.03
INHBC	3626	ACVR1	90	0.04
NRAS	4893	ACVR1	90	0.34
ONECUT1	3175	ACVR1	90	0.06
PLEK	5341	ACVR1	90	0.23
RAB25	57111	ACVR1	90	0.14
RAB3B	5865	ACVR1	90	0.23
RAP2A	5911	ACVR1	90	-0.22
RHOD	29984	ACVR1	90	0.12
RPS27A	6233	ACVR1	90	-0.24
SMAD9	4093	ACVR1	90	-0.06
SOCS6	9306	ACVR1	90	0.35
SQSTM1	8878	ACVR1	90	0.3
TGFBR1	7046	ACVR1	90	0.27
TGFBR2	7048	ACVR1	90	0.49
THRB	7068	ACVR1	90	0.2
TSC22D1	8848	ACVR1	90	-0.04
UBXN1	51035	ACVR1	90	-0.3
VDR	7421	ACVR1	90	0.2
ACVR2A	92	ACVR1B	91	0.61
ACVR2B	93	ACVR1B	91	-0.31
INHBA	3624	ACVR1B	91	0.14
INHBB	3625	ACVR1B	91	0.06
PRKACB	5567	ACVR1B	91	-0.02
SMAD7	4092	ACVR1B	91	-0.28
SNX1	6642	ACVR1B	91	-0.03
SNX2	6643	ACVR1B	91	-0.44
TSC22D1	8848	ACVR1B	91	0.55
ZFYVE16	9765	ACVR1B	91	0.35
ACVR2B	93	ACVR2A	92	-0.36
ACVRL1	94	ACVR2A	92	-0.01
BMP2	650	ACVR2A	92	0
BMP6	654	ACVR2A	92	0.04
BMP7	655	ACVR2A	92	0.48
ERBB2IP	55914	ACVR2A	92	-0.58
GDF5	8200	ACVR2A	92	0.5
GDF9	2661	ACVR2A	92	0.13
INHA	3623	ACVR2A	92	0.1
INHBA	3624	ACVR2A	92	0.4
INHBB	3625	ACVR2A	92	0.1
MAGI2	9863	ACVR2A	92	0.08
BMP2	650	ACVR2B	93	0.28
BMP6	654	ACVR2B	93	-0.07
BMP7	655	ACVR2B	93	-0.22
ERBB2IP	55914	ACVR2B	93	0.07
FSTL1	11167	ACVR2B	93	-0.01
GDF11	10220	ACVR2B	93	0.19
GDF5	8200	ACVR2B	93	-0.07
INHBA	3624	ACVR2B	93	-0.16
INHBB	3625	ACVR2B	93	-0.01
INHBC	3626	ACVR2B	93	0.13
MSTN	2660	ACVR2B	93	-0.22
SNX1	6642	ACVR2B	93	-0.12
SNX2	6643	ACVR2B	93	0.01
SNX6	58533	ACVR2B	93	0.19
SYNJ2BP	55333	ACVR2B	93	-0.14
TGFB3	7043	ACVRL1	94	0.19
TSC22D1	8848	ACVRL1	94	0.07
HNF4A	3172	ACY1	95	0.43
NPM1	4869	ACY1	95	-0.08
UBC	7316	ACY1	95	0.01
ADORA2A	135	ADA	100	0.48
DPP4	1803	ADA	100	0.27
LEF1	51176	ADA	100	0.6
PIAS2	9063	ADA	100	-0.21
SGCD	6444	ADA	100	-0.42
SP1	6667	ADA	100	0.18
ABL1	25	ADAM15	8751	0.09
ARHGEF6	9459	ADAM15	8751	-0.27
FYN	2534	ADAM15	8751	-0.19
GRB2	2885	ADAM15	8751	0.15
HCK	3055	ADAM15	8751	0.26
LCK	3932	ADAM15	8751	-0.2
MAD2L1	4085	ADAM15	8751	-0.17
MAPK1	5594	ADAM15	8751	0.22
NCK1	4690	ADAM15	8751	0.1
NPHP1	4867	ADAM15	8751	-0.1
PTK6	5753	ADAM15	8751	0.23
SH3GL2	6456	ADAM15	8751	-0.07
SH3PXD2A	9644	ADAM15	8751	0.05
SORBS2	8470	ADAM15	8751	0.05
SORBS3	10174	ADAM15	8751	0.13
SPAG5	10615	ADAM15	8751	-0.19
SRC	6714	ADAM15	8751	0.22
UBC	7316	ADAM15	8751	0.16
YES1	7525	ADAM15	8751	0
APP	351	ADAM17	6868	-0.33
NOTCH1	4851	ADAM17	6868	0.11
PDIA3	2923	ADAM17	6868	0.04
TGFA	7039	ADAM17	6868	0.2
TIMP3	7078	ADAM17	6868	-0.14
TNF	7124	ADAM17	6868	0.58
TNFSF11	8600	ADAM17	6868	0.05
A2M	2	ADAM19	8728	-0.11
COPB1	1315	ADAM19	8728	0.15
ESF1	51575	ADAM19	8728	-0.11
FURIN	5045	ADAM19	8728	0.01
SH3GL2	6456	ADAM19	8728	-0.22
TNFSF11	8600	ADAM19	8728	0.08
CD9	928	ADAM2	2515	-0.12
CRYAB	1410	ADAM2	2515	0
DLG4	1742	ADAM22	53616	0.73
EPS8	2059	ADAM22	53616	0.04
HCK	3055	ADAM22	53616	-0.32
LGI1	9211	ADAM22	53616	0.82
RAC2	5880	ADAM22	53616	-0.53
YWHAE	7531	ADAM22	53616	0.52
YWHAH	7533	ADAM22	53616	0.75
ITGA4	3676	ADAM28	10863	0.25
FST	10468	ADAM8	101	-0.2
FSTL3	10272	ADAM8	101	-0.11
SELPLG	6404	ADAM8	101	0.7
ITGA3	3675	ADAM9	8754	0.4
ITGA6	3655	ADAM9	8754	0.16
ITGAV	3685	ADAM9	8754	0.64
TNF	7124	ADAM9	8754	0.26
ACAN	176	ADAMTS1	9510	0.43
FURIN	5045	ADAMTS1	9510	0.47
VCAN	1462	ADAMTS1	9510	0.3
VWF	7450	ADAMTS13	11093	-0.17
ACAN	176	ADAMTS5	11096	0.09
MMP13	4322	ADAMTS5	11096	-0.2
TIMP3	7078	ADAMTS5	11096	0.49
LIMS1	3987	ADAMTS9	56999	-0.02
FBLN1	2192	ADAMTSL2	9719	0.16
AQP1	358	ADAMTSL4	54507	0.27
COL8A1	1295	ADAMTSL4	54507	0.63
CTSB	1508	ADAMTSL4	54507	0.06
DLK2	65989	ADAMTSL4	54507	-0.1
DNPEP	23549	ADAMTSL4	54507	-0.14
FBLN1	2192	ADAMTSL4	54507	0.43
FHL3	2275	ADAMTSL4	54507	0.04
GLRX3	10539	ADAMTSL4	54507	0.42
PLSCR1	5359	ADAMTSL4	54507	-0.03
SALL2	6297	ADAMTSL4	54507	0.03
SORBS3	10174	ADAMTSL4	54507	0.17
SPRY2	10253	ADAMTSL4	54507	0.14
STK16	8576	ADAMTSL4	54507	-0.24
PRKD1	5587	ADAP1	11033	0.26
NEDD4L	23327	ADAP2	55803	-0.18
SNCA	6622	ADAP2	55803	-0.08
HDLBP	3069	ADAR	103	-0.44
HNRNPA1	3178	ADAR	103	0.32
TGM2	7052	ADAR	103	-0.13
XPO1	7514	ADAR	103	0.5
ELAVL1	1994	ADAT1	23536	0.36
YWHAQ	10971	ADCK2	90956	-0.27
ADCY2	108	ADCY1	107	0.79
GNAI2	2771	ADCY1	107	0.17
HNF1A	6927	ADCY10	55811	-0.14
HNF4A	3172	ADCY10	55811	0.38
PTGIR	5739	ADCY10	55811	0.13
SSTR5	6755	ADCY10	55811	-0.08
BUD31	8896	ADCY7	113	0.3
XRCC6	2547	ADCY7	113	0.03
CFTR	1080	ADCY8	114	0.19
MME	4311	ADCYAP1	116	-0.11
ADCYAP1	116	ADCYAP1R1	117	-0.1
ATP1A1	476	ADD1	118	0.38
PRKACA	5566	ADD1	118	0.62
SPTA1	6708	ADD1	118	-0.06
SPTB	6710	ADD1	118	0.38
ADD1	118	ADD2	119	0.45
PRKACA	5566	ADD2	119	0.22
PTPRZ1	5803	ADD2	119	0.39
PRKCA	5578	ADD3	120	0.34
SUMO1	7341	ADD3	120	-0.16
ONECUT1	3175	ADH1A	124	0.28
ONECUT1	3175	ADH1B	125	-0.05
RARB	5915	ADH1B	125	0.31
YWHAE	7531	ADH1B	125	0.08
TP53	7157	ADH5	128	0.32
ANKRD17	26057	ADH6	130	-0.05
KRAS	3845	ADH6	130	-0.01
RSL1D1	26156	ADH6	130	-0.14
MMP14	4323	ADI1	55256	-0.12
AP2B1	163	ADIPOQ	9370	-0.05
C1QA	712	ADIPOQ	9370	0.29
CDH13	1012	ADIPOQ	9370	0.06
PPARG	5468	ADIPOQ	9370	0.21
ELAVL1	1994	ADIPOR1	51094	-0.06
HNF4A	3172	ADIPOR1	51094	0.09
MYC	4609	ADIPOR1	51094	0.05
ADIPOQ	9370	ADIPOR2	79602	0.12
CFH	3075	ADM	133	0.29
EDN1	1906	ADM	133	0.28
MME	4311	ADM	133	0.04
CBX1	10951	ADNP	23394	0.44
CBX3	11335	ADNP	23394	0.6
CBX5	23468	ADNP	23394	0.21
CDC27	996	ADNP	23394	0.12
MYC	4609	ADNP	23394	0.04
PLCG1	5335	ADNP	23394	-0.22
SMARCA4	6597	ADNP	23394	0.55
SMARCC2	6601	ADNP	23394	-0.53
SUMO2	6613	ADNP	23394	0.53
CBX5	23468	ADNP2	22850	0.33
ELAVL1	1994	ADNP2	22850	0.32
ADA	100	ADORA1	134	-0.38
ADORA2A	135	ADORA1	134	-0.23
DRD1	1812	ADORA1	134	0.34
EPB41L2	2037	ADORA1	134	0.32
GNAI2	2771	ADORA1	134	0.21
GNAO1	2775	ADORA1	134	0.84
GNAZ	2781	ADORA1	134	0.53
P2RY1	5028	ADORA1	134	-0.06
SNF8	11267	ADORA1	134	-0.44
ACTN1	87	ADORA2A	135	0.02
ACTN4	81	ADORA2A	135	-0.48
CNR1	1268	ADORA2A	135	-0.12
ADA	100	ADORA2B	136	-0.05
NTN1	9423	ADORA2B	136	-0.02
TPD52L2	7165	ADORA2B	136	0.23
ZNF267	10308	ADORA2B	136	0.24
YWHAQ	10971	ADORA3	140	0.04
TCAP	8557	ADPGK	83440	-0.3
ADRA1D	146	ADRA1A	148	0.59
BMP1	649	ADRA1A	148	0.25
NOS1	4842	ADRA1A	148	0.57
ADRA1A	148	ADRA1B	147	-0.03
ALB	213	ADRA1B	147	0.21
EZR	7430	ADRA1B	147	-0.04
GNA11	2767	ADRA1B	147	-0.02
NOS1	4842	ADRA1B	147	-0.17
PPP1R9A	55607	ADRA1B	147	-0.05
PRKCA	5578	ADRA1B	147	-0.09
SAG	6295	ADRA1B	147	-0.09
GNAI2	2771	ADRA2A	150	0
PPP1R9A	55607	ADRA2A	150	-0.06
SNTA1	6640	ADRA2A	150	-0.04
GNAI2	2771	ADRA2B	151	-0.11
PPP1R9A	55607	ADRA2B	151	-0.02
UCHL1	7345	ADRA2B	151	-0.01
GNAO1	2775	ADRA2C	152	0.15
PPP1R9A	55607	ADRA2C	152	0.26
UCHL1	7345	ADRA2C	152	0.34
ADRA2A	150	ADRB1	153	-0.16
GIPC1	10755	ADRB1	153	0.52
MAGI2	9863	ADRB1	153	0.04
SNTA1	6640	ADRB1	153	0.25
CAV3	859	ADRB2	154	0.01
CFTR	1080	ADRB2	154	-0.06
EGLN3	112399	ADRB2	154	0.17
ERG	2078	ADRB2	154	-0.08
GNA14	9630	ADRB2	154	0
HTR4	3360	ADRB2	154	-0.17
IL1B	3553	ADRB2	154	0.26
INSR	3643	ADRB2	154	-0.26
SLC9A3R2	9351	ADRB2	154	-0.09
ADRB2	154	ADRB3	155	0.06
ADRA2A	150	ADRBK1	156	-0.07
ADRB2	154	ADRBK1	156	0.04
CAPN2	824	ADRBK1	156	-0.41
CCNB1	891	ADRBK1	156	0.26
CCR4	1233	ADRBK1	156	0.17
EDNRB	1910	ADRBK1	156	-0.34
EGF	1950	ADRBK1	156	-0.24
EGFR	1956	ADRBK1	156	-0.35
FPR1	2357	ADRBK1	156	0.03
FSHR	2492	ADRBK1	156	0.26
GIT2	9815	ADRBK1	156	0.57
GNA15	2769	ADRBK1	156	0.49
PDC	5132	ADRBK1	156	-0.01
PDE6G	5148	ADRBK1	156	-0.11
PDGFRB	5159	ADRBK1	156	-0.48
PEBP1	5037	ADRBK1	156	-0.33
PRKACA	5566	ADRBK1	156	-0.36
PRKCA	5578	ADRBK1	156	-0.33
PRKCB	5579	ADRBK1	156	0.55
PRKCG	5582	ADRBK1	156	0.03
RASGRF1	5923	ADRBK1	156	0.05
RHO	6010	ADRBK1	156	-0.33
RPLP2	6181	ADRBK1	156	-0.1
TPM2	7169	ADRBK1	156	-0.27
AGTR1	185	ADRBK2	157	-0.13
BDKRB2	624	ADRBK2	157	-0.1
OPRM1	4988	ADRBK2	157	0.07
BIRC2	329	ADRM1	11047	-0.41
EGFR	1956	ADRM1	11047	0.21
FKBP8	23770	ADRM1	11047	0.37
HBP1	26959	ADRM1	11047	-0.21
PSMA2	5683	ADRM1	11047	-0.18
PSMA6	5687	ADRM1	11047	0.05
PSMC5	5705	ADRM1	11047	0.04
PSMD14	10213	ADRM1	11047	-0.04
PSMD2	5708	ADRM1	11047	0.41
PSMD5	5711	ADRM1	11047	-0.12
PSMD7	5713	ADRM1	11047	-0.11
RAD23A	5886	ADRM1	11047	0.57
RAD23B	5887	ADRM1	11047	0.18
RPN1	6184	ADRM1	11047	0.25
RPN2	6185	ADRM1	11047	0.12
TIMM13	26517	ADRM1	11047	0.04
TIMM8A	1678	ADRM1	11047	-0.14
UBC	7316	ADRM1	11047	0.39
UBQLN2	29978	ADRM1	11047	-0.41
USP14	9097	ADRM1	11047	-0.37
YWHAE	7531	ADRM1	11047	0.36
UBC	7316	ADSL	158	-0.7
HNF4A	3172	ADSS	159	-0.4
TCF3	6929	AEBP1	165	0.33
ATN1	1822	AES	166	0.28
CCL7	6354	AES	166	-0.21
HDAC3	8841	AES	166	0.22
MSX1	4487	AES	166	0.13
POU2F1	5451	AES	166	-0.1
PRDM1	639	AES	166	0.28
RPL18A	6142	AES	166	0.39
RUNX1	861	AES	166	-0.46
SIX1	6495	AES	166	0.09
SIX3	6496	AES	166	0.18
SIX6	4990	AES	166	-0.02
TLE3	7090	AES	166	-0.42
ACTA1	58	AFAP1	60312	0.05
ACTC1	70	AFAP1	60312	0.14
MYC	4609	AFAP1	60312	0.15
PRKCZ	5590	AFAP1	60312	0.11
SRC	6714	AFAP1	60312	0.04
AFF4	27125	AFF1	4299	-0.28
CARM1	10498	AFF1	4299	-0.3
DOT1L	84444	AFF1	4299	0.16
ELL2	22936	AFF1	4299	0.04
POLR2A	5430	AFF1	4299	-0.17
SIAH2	6478	AFF1	4299	0.38
SMAD9	4093	AFF1	4299	0.09
CRK	1398	AFF2	2334	-0.03
NCK1	4690	AFF2	2334	-0.19
PLCG1	5335	AFF2	2334	0.19
MLLT3	4300	AFF3	3899	0.03
MYC	4609	AFF4	27125	-0.09
SIAH1	6477	AFF4	27125	0.07
CLN3	1201	AFG3L2	10939	0.12
EPHX1	2052	AFG3L2	10939	-0.35
RNF167	26001	AFG3L2	10939	0.03
AP4S1	11154	AFP	174	-0.1
EHD4	30844	AFP	174	-0.05
HMGB1	3146	AFP	174	0.05
NKX2-8	26257	AFP	174	-0.1
SGSM2	9905	AFP	174	-0.04
AP1G1	164	AFTPH	54812	0
AP1G2	8906	AFTPH	54812	0.24
STAT5B	6777	AFTPH	54812	0.15
UBE3A	7337	AFTPH	54812	-0.25
ALB	213	AGA	175	-0.07
IGF2R	3482	AGA	175	0.36
GRB7	2886	AGAP1	116987	-0.04
GUCY1B3	2983	AGAP1	116987	0.49
TK1	7083	AGAP1	116987	-0.32
HOMER1	9456	AGAP2	116986	0.54
MPRIP	23164	AGAP2	116986	0.36
NF2	4771	AGAP2	116986	0.6
PIK3R1	5295	AGAP2	116986	0.38
PLCG1	5335	AGAP2	116986	0.39
STAT5A	6776	AGAP2	116986	-0.42
ONECUT1	3175	AGBL2	79841	-0.14
TP53	7157	AGBL2	79841	-0.04
GRB2	2885	AGER	177	-0.06
HMGB1	3146	AGER	177	0.01
NCK1	4690	AGER	177	0.03
RHOA	387	AGER	177	0.17
S100A1	6271	AGER	177	-0.13
S100A12	6283	AGER	177	0.07
S100B	6285	AGER	177	-0.12
S100P	6286	AGER	177	0.02
SP1	6667	AGER	177	-0.02
TTR	7276	AGER	177	-0.01
APC	324	AGFG1	3267	-0.26
EPS15L1	58513	AGFG1	3267	0.15
XPO1	7514	AGFG1	3267	0.26
CHM	1121	AGGF1	55109	0.1
SF3A2	8175	AGGF1	55109	-0.14
TNFSF12	8742	AGGF1	55109	0.01
CUL3	8452	AGK	55750	0.18
HCK	3055	AGK	55750	-0.04
ICT1	3396	AGK	55750	0.2
PDLIM1	9124	AGK	55750	-0.32
RYK	6259	AGK	55750	-0.16
SNX4	8723	AGK	55750	0.29
CBX1	10951	AGL	178	-0.08
EGR1	1958	AGL	178	0.1
PRKAA2	5563	AGL	178	0.24
PRKAB2	5565	AGL	178	0.01
SMAD3	4088	AGL	178	0.2
UBC	7316	AGL	178	-0.08
UVRAG	7405	AGL	178	-0.05
HNF4A	3172	AGPAT1	10554	0.12
ANKRD28	23243	AGPAT2	10555	-0.23
SLC23A2	9962	AGPAT2	10555	-0.15
UBC	7316	AGPAT2	10555	0.09
CRK	1398	AGPAT4	56895	0.03
ELAVL1	1994	AGPAT5	55326	0.08
UBC	7316	AGPS	8540	-0.32
DDX5	1655	AGR2	10551	-0.06
LYPD3	27076	AGR2	10551	0.23
DAG1	1605	AGRN	375790	0.54
GSDMB	55876	AGT	183	-0.28
HNF4A	3172	AGT	183	0.14
NR2F1	7025	AGT	183	0.72
STAT1	6772	AGT	183	-0.53
STAT3	6774	AGT	183	-0.1
CBY1	25776	AGTPBP1	23287	-0.26
CYCS	54205	AGTPBP1	23287	0.11
FOS	2353	AGTPBP1	23287	0.09
PPFIA1	8500	AGTPBP1	23287	0.1
PPFIA4	8497	AGTPBP1	23287	0.29
PYGM	5837	AGTPBP1	23287	-0.07
TNIK	23043	AGTPBP1	23287	0.31
ADRBK1	156	AGTR1	185	-0.25
AGT	183	AGTR1	185	0.24
BDKRB2	624	AGTR1	185	0.05
EGFR	1956	AGTR1	185	0.62
HRAS	3265	AGTR1	185	-0.01
JAK2	3717	AGTR1	185	-0.1
JAM2	58494	AGTR1	185	0.22
MAPK1	5594	AGTR1	185	-0.25
NOS3	4846	AGTR1	185	0.42
ONECUT1	3175	AGTR1	185	0
RAB5A	5868	AGTR1	185	-0.01
RAF1	5894	AGTR1	185	-0.07
TRAF3	7187	AGTR1	185	-0.28
ACE	1636	AGTR2	186	0.08
AGT	183	AGTR2	186	0.11
ERBB2IP	55914	AGTR2	186	-0.54
ERBB3	2065	AGTR2	186	0.18
GNAI2	2771	AGTR2	186	0.12
GNAI3	2773	AGTR2	186	-0.26
MTUS1	57509	AGTR2	186	0.1
PIK3CB	5291	AGTR2	186	0.2
SNTA1	6640	AGTR2	186	0.08
TIMP3	7078	AGTR2	186	0.18
YWHAE	7531	AGXT	189	0.01
CTNNB1	1499	AHCTF1	25909	0.07
KIAA0101	9768	AHCTF1	25909	0.11
KPNB1	3837	AHCTF1	25909	0.37
NUP107	57122	AHCTF1	25909	-0.01
NUP133	55746	AHCTF1	25909	-0.25
NUP160	23279	AHCTF1	25909	0.38
NUP93	9688	AHCTF1	25909	0.15
NUP98	4928	AHCTF1	25909	0.23
SUMO1	7341	AHCTF1	25909	0.14
SUMO2	6613	AHCTF1	25909	-0.25
CDK2	1017	AHCY	191	0.3
EIF1B	10289	AHCY	191	0.14
HDAC5	10014	AHCY	191	0.13
MAPK13	5603	AHCY	191	-0.08
MCC	4163	AHCY	191	-0.09
TRAF3IP1	26146	AHCY	191	0.02
UBC	7316	AHCY	191	-0.44
YWHAQ	10971	AHCY	191	0.23
HGS	9146	AHCYL1	10768	0.34
BAP1	8314	AHCYL2	23382	0.04
WDR48	57599	AHCYL2	23382	-0.01
ATXN1	6310	AHDC1	27245	0.01
CBX5	23468	AHDC1	27245	0.24
DNM2	1785	AHI1	54806	0.05
AKT1	207	AHNAK	79026	-0.03
CDKN2A	1029	AHNAK	79026	0.07
EGFR	1956	AHNAK	79026	0.29
ISG15	9636	AHNAK	79026	0.06
S100B	6285	AHNAK	79026	-0.16
YWHAZ	7534	AHNAK	79026	-0.1
AIP	9049	AHR	196	-0.12
AR	367	AHR	196	0.09
ARNT	405	AHR	196	0.27
ARNTL	406	AHR	196	-0.18
CCNT1	904	AHR	196	-0.11
GTF2F1	2962	AHR	196	-0.33
GTF2F2	2963	AHR	196	0.24
MAF	4094	AHR	196	0.26
NR2F1	7025	AHR	196	-0.07
TAF4	6874	AHR	196	-0.19
TFF1	7031	AHR	196	0.22
GCH1	2643	AHSA1	10598	-0.22
HNF1A	6927	AHSG	197	0.07
LY96	23643	AHSG	197	-0.14
PITX3	5309	AHSG	197	0.09
KPNA5	3841	AICDA	57379	-0.02
RPA1	6117	AICDA	57379	0.02
LCP1	3936	AIF1	199	0.55
ATP2A1	487	AIFM1	9131	0.03
BRF2	55290	AIFM1	9131	0.07
C20orf24	55969	AIFM1	9131	0.35
CFTR	1080	AIFM1	9131	-0.01
EIF3G	8666	AIFM1	9131	0.17
HSPA1B	3304	AIFM1	9131	-0.24
MLF2	8079	AIFM1	9131	-0.28
PELO	53918	AIFM1	9131	0.21
PMS2	5395	AIFM1	9131	0.28
PPIA	5478	AIFM1	9131	0.13
PTP4A3	11156	AIFM1	9131	-0.02
SPG20	23111	AIFM1	9131	-0.34
STC2	8614	AIFM1	9131	-0.03
TSC22D4	81628	AIFM1	9131	-0.41
UBASH3A	53347	AIFM1	9131	0.24
UBC	7316	AIFM1	9131	-0.27
WWC1	23286	AIFM1	9131	-0.24
CUL3	8452	AIM1	202	0.21
IRF1	3659	AIM2	9447	0.37
PRDM1	639	AIM2	9447	0.18
CLEC7A	64581	AIP	9049	-0.16
WIPI2	26100	AIP	9049	-0.08
ACD	65057	AIPL1	23746	0.34
POT1	25913	AIPL1	23746	-0.16
TINF2	26277	AIPL1	23746	0.5
UBD	10537	AIPL1	23746	-0.07
ETS2	2114	AIRE	326	-0.04
H2AFX	3014	AIRE	326	0.19
SNRPD3	6634	AIRE	326	-0.09
TOP2A	7153	AIRE	326	0.31
XRCC5	7520	AIRE	326	-0.12
CDH1	999	AJAP1	55966	-0.09
CTNNB1	1499	AJAP1	55966	0.04
BRD4	23476	AK1	203	0.3
ABCC5	10057	AK2	204	-0.36
ABCC6	368	AK2	204	0.05
EIF1B	10289	AK2	204	-0.09
EPB41	2035	AK2	204	-0.01
HNF1A	6927	AK2	204	0.29
HNF4A	3172	AK2	204	0.04
MCC	4163	AK2	204	-0.21
MEPCE	56257	AK2	204	0.01
SHBG	6462	AK2	204	-0.1
C7orf26	79034	AK5	26289	-0.24
CEBPA	1050	AK5	26289	-0.1
CPNE6	9362	AK5	26289	0.83
NUCKS1	64710	AK5	26289	0.07
RNF114	55905	AK5	26289	-0.48
STRN4	29888	AK5	26289	0.32
UGDH	7358	AK5	26289	-0.34
YWHAZ	7534	AK5	26289	0.35
CAV1	857	AKAP1	8165	0.24
DYSF	8291	AKAP1	8165	0.06
IL2RG	3561	AKAP1	8165	-0.22
PPP1CA	5499	AKAP1	8165	0.14
PRKAR1B	5575	AKAP1	8165	0.05
PRKAR2A	5576	AKAP1	8165	0.21
PRKAR2B	5577	AKAP1	8165	0.09
PTPN21	11099	AKAP1	8165	0.36
SLC9A3R1	9368	AKAP10	11216	0.09
CUL3	8452	AKAP11	11215	0.01
PRKAR2B	5577	AKAP11	11215	0.1
ADRB2	154	AKAP12	9590	-0.1
ADRBK1	156	AKAP12	9590	-0.48
CTNNB1	1499	AKAP12	9590	0.17
EGFR	1956	AKAP12	9590	0.31
MBTPS2	51360	AKAP12	9590	0.14
PRKAR2A	5576	AKAP12	9590	0.55
PRKCA	5578	AKAP12	9590	0.32
GNA12	2768	AKAP13	11214	0.07
ONECUT1	3175	AKAP13	11214	0.24
PPARA	5465	AKAP13	11214	0.27
PRKCH	5583	AKAP13	11214	0.37
PRKD1	5587	AKAP13	11214	0.06
YWHAE	7531	AKAP13	11214	-0.45
AKAP3	10566	AKAP4	8852	0.95
PRKAR1A	5573	AKAP4	8852	0
PRKAR2A	5576	AKAP4	8852	0.61
PRKAR2B	5577	AKAP4	8852	0
ADRB2	154	AKAP5	9495	0.04
GABRB1	2560	AKAP5	9495	0
GABRB3	2562	AKAP5	9495	-0.01
RET	5979	AKAP5	9495	0.57
PDE4D	5144	AKAP6	9472	0.06
MEPCE	56257	AKAP7	9465	0.08
PRKAR1A	5573	AKAP7	9465	-0.28
PRKAR2A	5576	AKAP7	9465	0.01
USP4	7375	AKAP7	9465	0.09
CCND2	894	AKAP8	10270	-0.01
CAND1	55832	AKAP8L	26993	-0.24
CUL1	8454	AKAP8L	26993	-0.06
CUL2	8453	AKAP8L	26993	-0.13
CUL3	8452	AKAP8L	26993	0.04
LBR	3930	AKAP8L	26993	0.06
PRKACA	5566	AKAP8L	26993	0.12
PRPF40A	55660	AKAP8L	26993	0.17
RNF43	54894	AKAP8L	26993	-0.12
SMAD2	4087	AKAP8L	26993	-0.25
SUMO2	6613	AKAP8L	26993	0.05
CALM1	801	AKAP9	10142	-0.31
CEBPA	1050	AKAP9	10142	-0.1
CEP55	55165	AKAP9	10142	-0.03
CLASP2	23122	AKAP9	10142	-0.08
CSNK1D	1453	AKAP9	10142	0.42
FNBP1	23048	AKAP9	10142	0.42
GOLGA2	2801	AKAP9	10142	-0.37
GRIN1	2902	AKAP9	10142	-0.26
KCNQ1	3784	AKAP9	10142	0.14
PCNT	5116	AKAP9	10142	0.25
PPP1CA	5499	AKAP9	10142	-0.05
PPP2R1B	5519	AKAP9	10142	0.12
PPP2R3A	5523	AKAP9	10142	-0.2
PRKAR2B	5577	AKAP9	10142	0.01
PRKCE	5581	AKAP9	10142	-0.16
PSTPIP1	9051	AKAP9	10142	0.09
TACC3	10460	AKAP9	10142	0.02
TRIP10	9322	AKAP9	10142	-0.39
TSG101	7251	AKAP9	10142	0.3
TSNAX	7257	AKAP9	10142	0.31
TUBGCP3	10426	AKAP9	10142	0.42
TULP3	7289	AKAP9	10142	-0.19
CCDC85B	11007	AKIRIN2	55122	-0.37
ELAVL1	1994	AKIRIN2	55122	0.06
HNF4A	3172	AKIRIN2	55122	-0.06
ONECUT1	3175	AKIRIN2	55122	0.32
S100A9	6280	AKR1A1	10327	0.21
NFAT5	10725	AKR1B1	231	-0.16
SHBG	6462	AKR1B1	231	0
ZNF253	56242	AKR1B1	231	0.1
MAPK3	5595	AKR1C1	1645	0.11
NFE2	4778	AKR1C2	1646	-0.1
HNF4G	3174	AKR1C4	1109	0.06
ONECUT1	3175	AKR1C4	1109	0.46
AKR7A3	22977	AKR7A2	8574	0.45
AHSG	197	AKT1	207	0.15
APOH	350	AKT1	207	0.17
ARRB2	409	AKT1	207	0.21
BCL10	8915	AKT1	207	-0.12
BCL2L11	10018	AKT1	207	-0.19
BPGM	669	AKT1	207	-0.16
BRAF	673	AKT1	207	-0.36
CALM1	801	AKT1	207	0.13
CARHSP1	23589	AKT1	207	0.14
CDC37	11140	AKT1	207	0.45
CDKN1B	1027	AKT1	207	0.15
CHEK1	1111	AKT1	207	-0.14
CHN2	1124	AKT1	207	-0.07
CHUK	1147	AKT1	207	-0.3
CREB1	1385	AKT1	207	-0.23
CREBBP	1387	AKT1	207	-0.18
CTBP1	1487	AKT1	207	0.41
DNAJB1	3337	AKT1	207	0.03
FANCA	2175	AKT1	207	-0.05
FOXO3	2309	AKT1	207	0.15
GATA1	2623	AKT1	207	-0.06
GATA2	2624	AKT1	207	-0.25
HMOX1	3162	AKT1	207	0.24
HSP90AA1	3320	AKT1	207	-0.33
HSP90AB1	3326	AKT1	207	0.06
IKBKB	3551	AKT1	207	-0.11
IMPDH2	3615	AKT1	207	0.05
ITGB1	3688	AKT1	207	0.08
ITGB3	3690	AKT1	207	-0.07
ITPR1	3708	AKT1	207	-0.11
KAT2B	8850	AKT1	207	0.03
KHSRP	8570	AKT1	207	0.07
KRT10	3858	AKT1	207	0.13
KTN1	3895	AKT1	207	-0.2
MAPT	4137	AKT1	207	0.02
MDM4	4194	AKT1	207	-0.09
NF2	4771	AKT1	207	-0.01
NOS3	4846	AKT1	207	0.06
NR4A1	3164	AKT1	207	-0.03
PAK6	56924	AKT1	207	-0.05
PDPK1	5170	AKT1	207	-0.05
PFKFB2	5208	AKT1	207	0.08
PIAS1	8554	AKT1	207	-0.12
PIAS2	9063	AKT1	207	-0.36
PIK3R1	5295	AKT1	207	0.02
PLCG1	5335	AKT1	207	0.1
PPL	5493	AKT1	207	0.2
PPP2R1A	5518	AKT1	207	0.35
PRKCZ	5590	AKT1	207	0.03
PTPN1	5770	AKT1	207	-0.17
RAB3D	9545	AKT1	207	0.14
RAF1	5894	AKT1	207	0.23
RPS6KB1	6198	AKT1	207	-0.14
S1PR1	1901	AKT1	207	0.07
SH2B2	10603	AKT1	207	0
SKP2	6502	AKT1	207	-0.09
SMAD7	4092	AKT1	207	-0.01
SMARCB1	6598	AKT1	207	0.13
SORBS2	8470	AKT1	207	0.29
SRC	6714	AKT1	207	0.13
STUB1	10273	AKT1	207	0.38
TCL1A	8115	AKT1	207	0.01
TERT	7015	AKT1	207	0.04
TNFSF11	8600	AKT1	207	-0.12
TSC2	7249	AKT1	207	0.27
TTC3	7267	AKT1	207	0.05
USP8	9101	AKT1	207	-0.14
VEGFA	7422	AKT1	207	0.41
VIM	7431	AKT1	207	0
AKT1	207	AKT2	208	0.28
APOB	338	AKT2	208	-0.03
APPL1	26060	AKT2	208	0.09
CLIP3	25999	AKT2	208	-0.15
FSHR	2492	AKT2	208	0.17
HSP90AA1	3320	AKT2	208	-0.13
MYOD1	4654	AKT2	208	-0.1
NAMPT	10135	AKT2	208	-0.03
PDPK1	5170	AKT2	208	-0.08
RAB3D	9545	AKT2	208	0.04
SLC2A4	6517	AKT2	208	-0.01
SORBS2	8470	AKT2	208	-0.11
STEAP4	79689	AKT2	208	-0.17
TCL1A	8115	AKT2	208	0.01
TTC3	7267	AKT2	208	0.07
APPL1	26060	AKT3	10000	-0.06
CDC37	11140	AKT3	10000	-0.01
NEDD4	4734	AKT3	10000	0.07
NEDD4L	23327	AKT3	10000	0.39
PDPK1	5170	AKT3	10000	-0.05
PLEKHO1	51177	AKT3	10000	-0.26
PRKCD	5580	AKT3	10000	-0.33
PRKCZ	5590	AKT3	10000	0.49
TCL1A	8115	AKT3	10000	-0.23
TSC2	7249	AKT3	10000	-0.12
TTC3	7267	AKT3	10000	0.42
ACTN2	88	AKTIP	64400	0.39
AKT1	207	AKTIP	64400	0.11
ASS1	445	AKTIP	64400	0.55
CENPN	55839	AKTIP	64400	-0.66
DMXL2	23312	AKTIP	64400	-0.03
DZIP3	9666	AKTIP	64400	0.36
EMID1	129080	AKTIP	64400	-0.36
EXOC7	23265	AKTIP	64400	0.37
GPC4	2239	AKTIP	64400	-0.22
GTF3C1	2975	AKTIP	64400	0.36
HDLBP	3069	AKTIP	64400	0.21
HOOK2	29911	AKTIP	64400	0.4
MAP3K7	6885	AKTIP	64400	0.04
NEB	4703	AKTIP	64400	0.17
PDE4DIP	9659	AKTIP	64400	0.24
PDPK1	5170	AKTIP	64400	-0.07
PDS5A	23244	AKTIP	64400	-0.68
POLA2	23649	AKTIP	64400	-0.35
RPA1	6117	AKTIP	64400	-0.32
TRIM23	373	AKTIP	64400	0.35
TRIM32	22954	AKTIP	64400	0.05
UTP14A	10813	AKTIP	64400	-0.2
VPS16	64601	AKTIP	64400	-0.49
VPS41	27072	AKTIP	64400	-0.15
STAMBP	10617	ALAS1	211	0.14
GATA1	2623	ALAS2	212	0.69
SUCLA2	8803	ALAS2	212	-0.15
AMBP	259	ALB	213	0.9
APOE	348	ALB	213	0.26
CRYAA	1409	ALB	213	0.15
CUBN	8029	ALB	213	0.17
DMWD	1762	ALB	213	0.05
IL7R	3575	ALB	213	-0.12
NR5A2	2494	ALB	213	0.36
ORM1	5004	ALB	213	0.8
PFDN1	5201	ALB	213	0.04
PITX3	5309	ALB	213	0.06
RBP4	5950	ALB	213	0.64
TF	7018	ALB	213	0.28
ART3	419	ALCAM	214	-0.35
EGFR	1956	ALCAM	214	0.08
MYC	4609	ALDH18A1	5832	0.54
TCF3	6929	ALDH18A1	5832	0.22
UBC	7316	ALDH18A1	5832	-0.46
NUPR1	26471	ALDH1A1	216	0.42
UBC	7316	ALDH1A1	216	0.21
FABP2	2169	ALDH1B1	219	0.68
MYC	4609	ALDH1B1	219	0.19
UBC	7316	ALDH1B1	219	0.24
ALDH1A1	216	ALDH2	217	0.56
FHIT	2272	ALDH2	217	-0.41
UBA5	79876	ALDH2	217	0.11
COL6A2	1292	ALDH3A1	218	0.17
ONECUT1	3175	ALDH3A1	218	-0.2
ACTN4	81	ALDH3A2	224	0.53
RXRG	6258	ALDH3A2	224	0.17
THRB	7068	ALDH3A2	224	0.03
YWHAB	7529	ALDH3A2	224	-0.2
NR3C1	2908	ALDH5A1	7915	0.23
ONECUT1	3175	ALDH5A1	7915	-0.06
DDA1	79016	ALDH7A1	501	0
HNF4A	3172	ALDH8A1	64577	0.23
C12orf44	60673	ALDH9A1	223	0.27
GBAS	2631	ALDH9A1	223	0.27
TNFAIP3	7128	ALDH9A1	223	-0.03
TNIP3	79931	ALDH9A1	223	-0.35
UBC	7316	ALDH9A1	223	-0.03
ATP6V1E1	529	ALDOA	226	0.58
BCAT2	587	ALDOA	226	0.3
EGFR	1956	ALDOA	226	0.1
HIF1A	3091	ALDOA	226	-0.3
MAPK13	5603	ALDOA	226	0.09
OSBPL10	114884	ALDOA	226	-0.09
PLD2	5338	ALDOA	226	0.17
PSMA3	5684	ALDOA	226	-0.11
RAD52	5893	ALDOA	226	-0.45
ALDOA	226	ALDOB	229	-0.12
HUS1	3364	ALDOB	229	-0.08
TXN2	25828	ALDOB	229	0.36
NR4A1	3164	ALDOC	230	0.25
PLD2	5338	ALDOC	230	0.48
SQLE	6713	ALDOC	230	-0.1
ATN1	1822	ALG13	79868	-0.15
NAE1	8883	ALG8	79053	0.64
RPS6KA5	9252	ALG8	79053	-0.21
SIRT1	23411	ALG8	79053	0.44
BHMT	635	ALG9	79796	-0.2
H2AFX	3014	ALG9	79796	0.35
ATP2A1	487	ALK	238	0.14
CENPF	1063	ALK	238	-0.3
EIF4B	1975	ALK	238	-0.09
EPHA1	2041	ALK	238	-0.13
GAK	2580	ALK	238	-0.1
IRF7	3665	ALK	238	-0.51
IRS4	8471	ALK	238	0.31
JAK3	3718	ALK	238	0.56
KRT18	3875	ALK	238	-0.09
MAP2K7	5609	ALK	238	0.57
MAP3K1	4214	ALK	238	0.69
MAPK1	5594	ALK	238	-0.13
MAPK8IP3	23162	ALK	238	0.43
MDK	4192	ALK	238	0.26
MEP1B	4225	ALK	238	-0.01
MYBPC3	4607	ALK	238	0.12
MYLK	4638	ALK	238	0.3
NPM1	4869	ALK	238	-0.51
PDX1	3651	ALK	238	0.34
PIK3CB	5291	ALK	238	0.19
PIK3R1	5295	ALK	238	0.01
PLCB2	5330	ALK	238	-0.38
PTPRB	5787	ALK	238	0.17
PTPRG	5793	ALK	238	-0.14
PTPRJ	5795	ALK	238	0.21
PTPRZ1	5803	ALK	238	0.26
RAB35	11021	ALK	238	-0.68
RAD17	5884	ALK	238	0.54
SHC3	53358	ALK	238	0.21
SMC6	79677	ALK	238	-0.42
SOCS1	8651	ALK	238	-0.06
SOCS5	9655	ALK	238	-0.37
TNFRSF8	943	ALK	238	-0.31
TNK2	10188	ALK	238	0.46
UBASH3A	53347	ALK	238	-0.28
VAV3	10451	ALK	238	-0.32
DYSF	8291	ALMS1	7840	-0.4
NFIC	4782	ALOX15	246	0.07
ALOX5AP	241	ALOX5	240	0.58
COTL1	23406	ALOX5	240	0.43
NR2F1	7025	ALOX5	240	-0.28
RORA	6095	ALOX5	240	-0.07
SP1	6667	ALOX5	240	0.14
TGFBRAP1	9392	ALOX5	240	-0.04
CEBPE	1053	ALOX5AP	241	-0.09
MPO	4353	ALOX5AP	241	0.12
ASPSCR1	79058	ALPP	250	0.07
IL1B	3553	ALPP	250	-0.05
UBXN6	80700	ALPP	250	0.07
UBXN7	26043	ALPP	250	-0.11
ALPP	250	ALPPL2	251	0.95
RAB5A	5868	ALS2CL	259173	0.07
EP300	2033	ALX1	8092	0
ALX1	8092	ALX4	60529	0.37
CEBPE	1053	ALX4	60529	0.25
EMX1	2016	ALX4	60529	-0.14
GATA4	2626	ALX4	60529	0.03
HOXA3	3200	ALX4	60529	0.15
HOXB13	10481	ALX4	60529	-0.06
HOXD3	3232	ALX4	60529	0.28
SOX10	6663	ALX4	60529	-0.25
HNF4A	3172	AMACR	23600	-0.02
A2M	2	AMBP	259	0.18
CD79A	973	AMBP	259	-0.06
COX8A	1351	AMBP	259	0.06
DAAM1	23002	AMBP	259	0.14
F2	2147	AMBP	259	0.98
FN1	2335	AMBP	259	0.21
FOXA1	3169	AMBP	259	0.24
FOXA2	3170	AMBP	259	0.33
HNF1A	6927	AMBP	259	0.12
HNF4A	3172	AMBP	259	0.26
ONECUT1	3175	AMBP	259	0.12
PITX3	5309	AMBP	259	0.06
COPS5	10987	AMBRA1	55626	-0.1
PIK3C3	5289	AMBRA1	55626	0.05
AIFM1	9131	AMFR	267	0.19
ATP2A2	488	AMFR	267	0.04
ATXN3	4287	AMFR	267	-0.2
CANX	821	AMFR	267	-0.03
CCDC47	57003	AMFR	267	0.21
CRMP1	1400	AMFR	267	-0.11
CSE1L	1434	AMFR	267	0.13
CYP3A4	1576	AMFR	267	0
DERL1	79139	AMFR	267	0.31
DERL2	51009	AMFR	267	0.13
ELAVL1	1994	AMFR	267	0.21
ERLIN1	10613	AMFR	267	0.13
ERLIN2	11160	AMFR	267	0.19
FAF1	11124	AMFR	267	0.14
FAF2	23197	AMFR	267	0.11
GPI	2821	AMFR	267	0.09
HAX1	10456	AMFR	267	-0.21
HERPUD1	9709	AMFR	267	-0.08
HMGCR	3156	AMFR	267	0.14
HSP90B1	7184	AMFR	267	0
HTT	3064	AMFR	267	0.16
INSIG1	3638	AMFR	267	0.17
NPHP1	4867	AMFR	267	-0.28
NPLOC4	55666	AMFR	267	-0.08
PDIA2	64714	AMFR	267	-0.19
RHOT1	55288	AMFR	267	0
RNF5	6048	AMFR	267	-0.13
RPL5	6125	AMFR	267	-0.16
SEC61B	10952	AMFR	267	0.03
SOD1	6647	AMFR	267	-0.14
TCP1	6950	AMFR	267	0.07
TIMM50	92609	AMFR	267	0.01
TMEM66	51669	AMFR	267	0.03
TOM1L1	10040	AMFR	267	0.03
UBE2D4	51619	AMFR	267	0.08
UBE2G1	7326	AMFR	267	0.41
UBE2G2	7327	AMFR	267	0.01
UBE2W	55284	AMFR	267	0.25
UBL4A	8266	AMFR	267	0.09
UBXN1	51035	AMFR	267	0.04
UBXN4	23190	AMFR	267	0.17
UBXN7	26043	AMFR	267	-0.04
UFD1L	7353	AMFR	267	0.13
VCL	7414	AMFR	267	0.11
ARL8B	55207	AMH	268	-0.05
EGFR	1956	AMH	268	-0.11
[truncated: 88,706 more rows]

## Sheet: Non-pocket_PPI
Gene Entrez IDs (Interaction A)	Gene Entrez IDs (Interaction B)	PCC value	Functional classification
7023	7342	-0.88	Functionally non-similar pairs
22927	10492	-0.85	Functionally non-similar pairs
7023	26009	-0.84	Functionally non-similar pairs
5037	5062	-0.83	Functionally non-similar pairs
10914	22933	-0.83	Functionally non-similar pairs
7316	6227	-0.81	Functionally non-similar pairs
5683	22933	-0.8	Functionally non-similar pairs
1994	4884	-0.79	Functionally non-similar pairs
5725	322	-0.79	Functionally non-similar pairs
11052	79637	-0.79	Functionally non-similar pairs
1994	23321	-0.78	Functionally non-similar pairs
2824	1994	-0.78	Functionally non-similar pairs
7316	220988	-0.78	Functionally non-similar pairs
7316	6635	-0.78	Functionally non-similar pairs
10529	80306	-0.77	Functionally non-similar pairs
55596	5518	-0.77	Functionally non-similar pairs
1620	3065	-0.76	Functionally non-similar pairs
2947	5062	-0.76	Functionally non-similar pairs
3093	6015	-0.76	Functionally non-similar pairs
3150	5566	-0.76	Functionally non-similar pairs
5685	22933	-0.76	Functionally non-similar pairs
5728	1917	-0.76	Functionally non-similar pairs
7316	8243	-0.76	Functionally non-similar pairs
7852	5747	-0.76	Functionally non-similar pairs
57050	5764	-0.76	Functionally non-similar pairs
60	6882	-0.75	Functionally non-similar pairs
667	5062	-0.75	Functionally non-similar pairs
1410	836	-0.75	Functionally non-similar pairs
1854	7316	-0.75	Functionally non-similar pairs
3184	7316	-0.75	Functionally non-similar pairs
3676	5747	-0.75	Functionally non-similar pairs
5595	9972	-0.75	Functionally non-similar pairs
8848	3431	-0.75	Functionally non-similar pairs
9960	4035	-0.75	Functionally non-similar pairs
10015	6456	-0.75	Functionally non-similar pairs
10399	7316	-0.75	Functionally non-similar pairs
10411	5908	-0.75	Functionally non-similar pairs
10664	7023	-0.75	Functionally non-similar pairs
22933	23411	-0.75	Functionally non-similar pairs
333	55274	-0.74	Functionally non-similar pairs
351	841	-0.74	Functionally non-similar pairs
3689	5747	-0.74	Functionally non-similar pairs
4087	4855	-0.74	Functionally non-similar pairs
5602	3065	-0.74	Functionally non-similar pairs
5699	5764	-0.74	Functionally non-similar pairs
6198	5595	-0.74	Functionally non-similar pairs
10480	7316	-0.74	Functionally non-similar pairs
22859	1994	-0.74	Functionally non-similar pairs
54472	1997	-0.74	Functionally non-similar pairs
322	3065	-0.73	Functionally non-similar pairs
353	7316	-0.73	Functionally non-similar pairs
421	55914	-0.73	Functionally non-similar pairs
801	9188	-0.73	Functionally non-similar pairs
3615	7316	-0.73	Functionally non-similar pairs
6632	7316	-0.73	Functionally non-similar pairs
6731	7316	-0.73	Functionally non-similar pairs
6810	3996	-0.73	Functionally non-similar pairs
7316	25926	-0.73	Functionally non-similar pairs
8409	7316	-0.73	Functionally non-similar pairs
26986	400961	-0.73	Functionally non-similar pairs
3936	1266	-0.72	Functionally non-similar pairs
4131	54708	-0.72	Functionally non-similar pairs
7316	8661	-0.72	Functionally non-similar pairs
7316	10137	-0.72	Functionally non-similar pairs
7316	10492	-0.72	Functionally non-similar pairs
7323	23321	-0.72	Functionally non-similar pairs
8451	79751	-0.72	Functionally non-similar pairs
8490	2773	-0.72	Functionally non-similar pairs
8562	7316	-0.72	Functionally non-similar pairs
322	26986	-0.71	Functionally non-similar pairs
801	1994	-0.71	Functionally non-similar pairs
801	6210	-0.71	Functionally non-similar pairs
1315	8729	-0.71	Functionally non-similar pairs
1410	3065	-0.71	Functionally non-similar pairs
2657	3065	-0.71	Functionally non-similar pairs
3065	815	-0.71	Functionally non-similar pairs
3229	3182	-0.71	Functionally non-similar pairs
3775	1994	-0.71	Functionally non-similar pairs
6616	8673	-0.71	Functionally non-similar pairs
7251	4193	-0.71	Functionally non-similar pairs
7324	10013	-0.71	Functionally non-similar pairs
8239	10075	-0.71	Functionally non-similar pairs
9045	7316	-0.71	Functionally non-similar pairs
10190	28964	-0.71	Functionally non-similar pairs
118	836	-0.7	Functionally non-similar pairs
351	10664	-0.7	Functionally non-similar pairs
2785	2773	-0.7	Functionally non-similar pairs
3091	10013	-0.7	Functionally non-similar pairs
3178	7316	-0.7	Functionally non-similar pairs
4171	7316	-0.7	Functionally non-similar pairs
5515	55690	-0.7	Functionally non-similar pairs
5716	4193	-0.7	Functionally non-similar pairs
5859	1213	-0.7	Functionally non-similar pairs
5859	7316	-0.7	Functionally non-similar pairs
7316	158	-0.7	Functionally non-similar pairs
7316	1736	-0.7	Functionally non-similar pairs
7316	4691	-0.7	Functionally non-similar pairs
7316	9584	-0.7	Functionally non-similar pairs
7316	6188	-0.7	Functionally non-similar pairs
7316	10946	-0.7	Functionally non-similar pairs
7323	10013	-0.7	Functionally non-similar pairs
8506	4690	-0.7	Functionally non-similar pairs
8986	3150	-0.7	Functionally non-similar pairs
9578	9188	-0.7	Functionally non-similar pairs
11335	5566	-0.7	Functionally non-similar pairs
23504	9960	-0.7	Functionally non-similar pairs
26009	7988	-0.7	Functionally non-similar pairs
54472	329	-0.7	Functionally non-similar pairs
84444	83743	-0.7	Functionally non-similar pairs
238	4528	-0.69	Functionally non-similar pairs
1363	55183	-0.69	Functionally non-similar pairs
2670	10015	-0.69	Functionally non-similar pairs
2773	1902	-0.69	Functionally non-similar pairs
3065	599	-0.69	Functionally non-similar pairs
3182	7316	-0.69	Functionally non-similar pairs
3654	4916	-0.69	Functionally non-similar pairs
4131	10482	-0.69	Functionally non-similar pairs
4174	7316	-0.69	Functionally non-similar pairs
4175	22933	-0.69	Functionally non-similar pairs
5045	26003	-0.69	Functionally non-similar pairs
5198	7316	-0.69	Functionally non-similar pairs
5411	7316	-0.69	Functionally non-similar pairs
5511	988	-0.69	Functionally non-similar pairs
5566	5511	-0.69	Functionally non-similar pairs
5595	6776	-0.69	Functionally non-similar pairs
5720	7280	-0.69	Functionally non-similar pairs
5728	5747	-0.69	Functionally non-similar pairs
6128	7316	-0.69	Functionally non-similar pairs
6599	7316	-0.69	Functionally non-similar pairs
6663	9111	-0.69	Functionally non-similar pairs
7128	7531	-0.69	Functionally non-similar pairs
7316	8520	-0.69	Functionally non-similar pairs
7316	10236	-0.69	Functionally non-similar pairs
8404	865	-0.69	Functionally non-similar pairs
9404	5747	-0.69	Functionally non-similar pairs
9522	1994	-0.69	Functionally non-similar pairs
10694	7316	-0.69	Functionally non-similar pairs
10944	23446	-0.69	Functionally non-similar pairs
22934	9513	-0.69	Functionally non-similar pairs
55914	4356	-0.69	Functionally non-similar pairs
1211	4087	-0.68	Functionally non-similar pairs
1398	11184	-0.68	Functionally non-similar pairs
1453	4193	-0.68	Functionally non-similar pairs
1759	51100	-0.68	Functionally non-similar pairs
1995	23411	-0.68	Functionally non-similar pairs
2246	6187	-0.68	Functionally non-similar pairs
2767	7852	-0.68	Functionally non-similar pairs
4067	5335	-0.68	Functionally non-similar pairs
4087	55643	-0.68	Functionally non-similar pairs
4087	9610	-0.68	Functionally non-similar pairs
4790	51400	-0.68	Functionally non-similar pairs
4867	10657	-0.68	Functionally non-similar pairs
5201	26098	-0.68	Functionally non-similar pairs
5511	23410	-0.68	Functionally non-similar pairs
5518	10179	-0.68	Functionally non-similar pairs
5685	23410	-0.68	Functionally non-similar pairs
5728	26052	-0.68	Functionally non-similar pairs
5898	5333	-0.68	Functionally non-similar pairs
6166	7316	-0.68	Functionally non-similar pairs
6233	4087	-0.68	Functionally non-similar pairs
6599	23410	-0.68	Functionally non-similar pairs
7025	2959	-0.68	Functionally non-similar pairs
7067	7818	-0.68	Functionally non-similar pairs
7316	8880	-0.68	Functionally non-similar pairs
7316	4602	-0.68	Functionally non-similar pairs
7316	57109	-0.68	Functionally non-similar pairs
7316	6202	-0.68	Functionally non-similar pairs
8673	6844	-0.68	Functionally non-similar pairs
10492	9159	-0.68	Functionally non-similar pairs
10664	4000	-0.68	Functionally non-similar pairs
11021	238	-0.68	Functionally non-similar pairs
23186	6601	-0.68	Functionally non-similar pairs
23244	64400	-0.68	Functionally non-similar pairs
23683	2931	-0.68	Functionally non-similar pairs
30000	4928	-0.68	Functionally non-similar pairs
55274	1952	-0.68	Functionally non-similar pairs
80204	10013	-0.68	Functionally non-similar pairs
81545	6015	-0.68	Functionally non-similar pairs
92140	7316	-0.68	Functionally non-similar pairs
81	25913	-0.67	Functionally non-similar pairs
1147	5037	-0.67	Functionally non-similar pairs
1213	4215	-0.67	Functionally non-similar pairs
1780	6993	-0.67	Functionally non-similar pairs
1783	1994	-0.67	Functionally non-similar pairs
1994	23136	-0.67	Functionally non-similar pairs
1994	9581	-0.67	Functionally non-similar pairs
2091	7316	-0.67	Functionally non-similar pairs
2697	1445	-0.67	Functionally non-similar pairs
3925	3106	-0.67	Functionally non-similar pairs
4628	7133	-0.67	Functionally non-similar pairs
4869	7316	-0.67	Functionally non-similar pairs
5050	7316	-0.67	Functionally non-similar pairs
5566	466	-0.67	Functionally non-similar pairs
5684	8078	-0.67	Functionally non-similar pairs
5935	7316	-0.67	Functionally non-similar pairs
6001	5566	-0.67	Functionally non-similar pairs
6093	1400	-0.67	Functionally non-similar pairs
7145	55644	-0.67	Functionally non-similar pairs
7316	23404	-0.67	Functionally non-similar pairs
7316	3065	-0.67	Functionally non-similar pairs
7322	4193	-0.67	Functionally non-similar pairs
7528	7316	-0.67	Functionally non-similar pairs
9267	6453	-0.67	Functionally non-similar pairs
9575	23411	-0.67	Functionally non-similar pairs
10190	9638	-0.67	Functionally non-similar pairs
10198	7316	-0.67	Functionally non-similar pairs
10346	23152	-0.67	Functionally non-similar pairs
10514	7316	-0.67	Functionally non-similar pairs
10606	7316	-0.67	Functionally non-similar pairs
23114	4690	-0.67	Functionally non-similar pairs
23409	292	-0.67	Functionally non-similar pairs
23466	1994	-0.67	Functionally non-similar pairs
23683	6844	-0.67	Functionally non-similar pairs
25865	667	-0.67	Functionally non-similar pairs
26003	81628	-0.67	Functionally non-similar pairs
58533	28964	-0.67	Functionally non-similar pairs
708	22927	-0.66	Functionally non-similar pairs
840	1639	-0.66	Functionally non-similar pairs
865	667	-0.66	Functionally non-similar pairs
908	7316	-0.66	Functionally non-similar pairs
1147	1191	-0.66	Functionally non-similar pairs
1410	5684	-0.66	Functionally non-similar pairs
1445	5747	-0.66	Functionally non-similar pairs
1656	7251	-0.66	Functionally non-similar pairs
2052	4171	-0.66	Functionally non-similar pairs
2773	6000	-0.66	Functionally non-similar pairs
3551	347733	-0.66	Functionally non-similar pairs
3659	667	-0.66	Functionally non-similar pairs
3978	7316	-0.66	Functionally non-similar pairs
3987	5178	-0.66	Functionally non-similar pairs
4292	10397	-0.66	Functionally non-similar pairs
4690	51517	-0.66	Functionally non-similar pairs
4790	347733	-0.66	Functionally non-similar pairs
5728	9863	-0.66	Functionally non-similar pairs
5728	65018	-0.66	Functionally non-similar pairs
5747	64780	-0.66	Functionally non-similar pairs
6233	54165	-0.66	Functionally non-similar pairs
6453	23048	-0.66	Functionally non-similar pairs
6636	7316	-0.66	Functionally non-similar pairs
6637	1400	-0.66	Functionally non-similar pairs
7023	29117	-0.66	Functionally non-similar pairs
7067	8243	-0.66	Functionally non-similar pairs
7097	1938	-0.66	Functionally non-similar pairs
7316	580	-0.66	Functionally non-similar pairs
7316	2189	-0.66	Functionally non-similar pairs
7316	5134	-0.66	Functionally non-similar pairs
7316	6158	-0.66	Functionally non-similar pairs
7316	292	-0.66	Functionally non-similar pairs
8665	7316	-0.66	Functionally non-similar pairs
8773	6844	-0.66	Functionally non-similar pairs
8986	466	-0.66	Functionally non-similar pairs
9768	7316	-0.66	Functionally non-similar pairs
10190	5764	-0.66	Functionally non-similar pairs
10298	25913	-0.66	Functionally non-similar pairs
10914	7531	-0.66	Functionally non-similar pairs
10919	1051	-0.66	Functionally non-similar pairs
10949	7316	-0.66	Functionally non-similar pairs
23095	1994	-0.66	Functionally non-similar pairs
55839	64400	-0.66	Functionally non-similar pairs
60	8452	-0.65	Functionally non-similar pairs
322	9879	-0.65	Functionally non-similar pairs
801	9933	-0.65	Functionally non-similar pairs
1191	4790	-0.65	Functionally non-similar pairs
1871	7005	-0.65	Functionally non-similar pairs
1973	7316	-0.65	Functionally non-similar pairs
1981	65109	-0.65	Functionally non-similar pairs
2737	4087	-0.65	Functionally non-similar pairs
2773	10076	-0.65	Functionally non-similar pairs
2947	9474	-0.65	Functionally non-similar pairs
3190	4193	-0.65	Functionally non-similar pairs
3646	7316	-0.65	Functionally non-similar pairs
4087	6601	-0.65	Functionally non-similar pairs
4627	57787	-0.65	Functionally non-similar pairs
4673	7316	-0.65	Functionally non-similar pairs
5300	4170	-0.65	Functionally non-similar pairs
5412	1994	-0.65	Functionally non-similar pairs
5566	4790	-0.65	Functionally non-similar pairs
5683	23770	-0.65	Functionally non-similar pairs
5725	7316	-0.65	Functionally non-similar pairs
5764	9587	-0.65	Functionally non-similar pairs
5880	23647	-0.65	Functionally non-similar pairs
5936	7316	-0.65	Functionally non-similar pairs
6210	7316	-0.65	Functionally non-similar pairs
6888	7629	-0.65	Functionally non-similar pairs
7123	6198	-0.65	Functionally non-similar pairs
7316	22	-0.65	Functionally non-similar pairs
7316	9790	-0.65	Functionally non-similar pairs
7316	60625	-0.65	Functionally non-similar pairs
7316	3930	-0.65	Functionally non-similar pairs
7316	4736	-0.65	Functionally non-similar pairs
7316	6136	-0.65	Functionally non-similar pairs
7316	23435	-0.65	Functionally non-similar pairs
7323	2778	-0.65	Functionally non-similar pairs
8443	2827	-0.65	Functionally non-similar pairs
8453	53635	-0.65	Functionally non-similar pairs
8842	60	-0.65	Functionally non-similar pairs
9670	4116	-0.65	Functionally non-similar pairs
10174	5062	-0.65	Functionally non-similar pairs
10657	6453	-0.65	Functionally non-similar pairs
11184	7316	-0.65	Functionally non-similar pairs
11335	7316	-0.65	Functionally non-similar pairs
23020	7316	-0.65	Functionally non-similar pairs
23435	10013	-0.65	Functionally non-similar pairs
54556	7316	-0.65	Functionally non-similar pairs
54663	7316	-0.65	Functionally non-similar pairs
55643	60492	-0.65	Functionally non-similar pairs
217	23421	-0.64	Functionally non-similar pairs
238	4216	-0.64	Functionally non-similar pairs
837	1639	-0.64	Functionally non-similar pairs
841	8682	-0.64	Functionally non-similar pairs
864	22933	-0.64	Functionally non-similar pairs
864	23410	-0.64	Functionally non-similar pairs
1019	7316	-0.64	Functionally non-similar pairs
1315	6640	-0.64	Functionally non-similar pairs
1665	322	-0.64	Functionally non-similar pairs
1742	1994	-0.64	Functionally non-similar pairs
1827	4215	-0.64	Functionally non-similar pairs
1968	10397	-0.64	Functionally non-similar pairs
1994	131408	-0.64	Functionally non-similar pairs
1994	6601	-0.64	Functionally non-similar pairs
1994	81609	-0.64	Functionally non-similar pairs
2052	1432	-0.64	Functionally non-similar pairs
2101	2959	-0.64	Functionally non-similar pairs
2783	6776	-0.64	Functionally non-similar pairs
3229	1997	-0.64	Functionally non-similar pairs
3609	7316	-0.64	Functionally non-similar pairs
4089	10273	-0.64	Functionally non-similar pairs
4131	4116	-0.64	Functionally non-similar pairs
4193	6418	-0.64	Functionally non-similar pairs
4627	23122	-0.64	Functionally non-similar pairs
5201	25865	-0.64	Functionally non-similar pairs
5201	55183	-0.64	Functionally non-similar pairs
5566	3184	-0.64	Functionally non-similar pairs
5566	5908	-0.64	Functionally non-similar pairs
5579	302	-0.64	Functionally non-similar pairs
5595	6197	-0.64	Functionally non-similar pairs
5595	4087	-0.64	Functionally non-similar pairs
5764	10399	-0.64	Functionally non-similar pairs
5764	26292	-0.64	Functionally non-similar pairs
5788	5595	-0.64	Functionally non-similar pairs
6502	7316	-0.64	Functionally non-similar pairs
6634	7316	-0.64	Functionally non-similar pairs
7316	9440	-0.64	Functionally non-similar pairs
7316	6146	-0.64	Functionally non-similar pairs
7323	23285	-0.64	Functionally non-similar pairs
7881	1994	-0.64	Functionally non-similar pairs
8522	6175	-0.64	Functionally non-similar pairs
8773	9513	-0.64	Functionally non-similar pairs
9044	7023	-0.64	Functionally non-similar pairs
10657	117153	-0.64	Functionally non-similar pairs
10657	51517	-0.64	Functionally non-similar pairs
23410	23186	-0.64	Functionally non-similar pairs
53371	10013	-0.64	Functionally non-similar pairs
55917	5518	-0.64	Functionally non-similar pairs
351	836	-0.63	Functionally non-similar pairs
379	4087	-0.63	Functionally non-similar pairs
382	1778	-0.63	Functionally non-similar pairs
708	7316	-0.63	Functionally non-similar pairs
790	7316	-0.63	Functionally non-similar pairs
836	6709	-0.63	Functionally non-similar pairs
1114	5728	-0.63	Functionally non-similar pairs
1649	9474	-0.63	Functionally non-similar pairs
1936	7316	-0.63	Functionally non-similar pairs
1994	57446	-0.63	Functionally non-similar pairs
2101	3091	-0.63	Functionally non-similar pairs
3987	8237	-0.63	Functionally non-similar pairs
4000	7409	-0.63	Functionally non-similar pairs
4087	55246	-0.63	Functionally non-similar pairs
4678	8412	-0.63	Functionally non-similar pairs
4790	667	-0.63	Functionally non-similar pairs
4792	10920	-0.63	Functionally non-similar pairs
5213	5720	-0.63	Functionally non-similar pairs
5720	7316	-0.63	Functionally non-similar pairs
5879	50619	-0.63	Functionally non-similar pairs
5987	53826	-0.63	Functionally non-similar pairs
6550	23139	-0.63	Functionally non-similar pairs
7311	4915	-0.63	Functionally non-similar pairs
7314	4478	-0.63	Functionally non-similar pairs
7316	471	-0.63	Functionally non-similar pairs
7316	55661	-0.63	Functionally non-similar pairs
7316	10657	-0.63	Functionally non-similar pairs
7316	4175	-0.63	Functionally non-similar pairs
7316	348995	-0.63	Functionally non-similar pairs
7316	5689	-0.63	Functionally non-similar pairs
7316	26135	-0.63	Functionally non-similar pairs
7316	7188	-0.63	Functionally non-similar pairs
7531	54882	-0.63	Functionally non-similar pairs
7531	9188	-0.63	Functionally non-similar pairs
7533	3184	-0.63	Functionally non-similar pairs
7690	7316	-0.63	Functionally non-similar pairs
8452	83658	-0.63	Functionally non-similar pairs
8452	79590	-0.63	Functionally non-similar pairs
8452	51150	-0.63	Functionally non-similar pairs
8726	2273	-0.63	Functionally non-similar pairs
9128	5201	-0.63	Functionally non-similar pairs
9933	7316	-0.63	Functionally non-similar pairs
10657	9644	-0.63	Functionally non-similar pairs
11340	7316	-0.63	Functionally non-similar pairs
23400	54918	-0.63	Functionally non-similar pairs
23410	55183	-0.63	Functionally non-similar pairs
23512	1495	-0.63	Functionally non-similar pairs
29974	10492	-0.63	Functionally non-similar pairs
64092	7531	-0.63	Functionally non-similar pairs
162	4087	-0.62	Functionally non-similar pairs
273	51100	-0.62	Functionally non-similar pairs
322	10262	-0.62	Functionally non-similar pairs
481	5720	-0.62	Functionally non-similar pairs
545	22933	-0.62	Functionally non-similar pairs
840	5590	-0.62	Functionally non-similar pairs
1487	4193	-0.62	Functionally non-similar pairs
1665	7316	-0.62	Functionally non-similar pairs
1743	9853	-0.62	Functionally non-similar pairs
2512	8452	-0.62	Functionally non-similar pairs
2597	23411	-0.62	Functionally non-similar pairs
2990	5566	-0.62	Functionally non-similar pairs
3163	55183	-0.62	Functionally non-similar pairs
4087	2273	-0.62	Functionally non-similar pairs
4628	5062	-0.62	Functionally non-similar pairs
4868	9354	-0.62	Functionally non-similar pairs
5432	5431	-0.62	Functionally non-similar pairs
5518	8452	-0.62	Functionally non-similar pairs
5518	1973	-0.62	Functionally non-similar pairs
5518	4087	-0.62	Functionally non-similar pairs
5566	3065	-0.62	Functionally non-similar pairs
5573	10541	-0.62	Functionally non-similar pairs
5579	10611	-0.62	Functionally non-similar pairs
5595	55905	-0.62	Functionally non-similar pairs
5764	6772	-0.62	Functionally non-similar pairs
5985	7316	-0.62	Functionally non-similar pairs
6776	2263	-0.62	Functionally non-similar pairs
6850	5747	-0.62	Functionally non-similar pairs
7023	11073	-0.62	Functionally non-similar pairs
7025	1994	-0.62	Functionally non-similar pairs
7155	7316	-0.62	Functionally non-similar pairs
7316	3189	-0.62	Functionally non-similar pairs
7316	4678	-0.62	Functionally non-similar pairs
7316	6421	-0.62	Functionally non-similar pairs
7514	4771	-0.62	Functionally non-similar pairs
7531	4033	-0.62	Functionally non-similar pairs
8665	5764	-0.62	Functionally non-similar pairs
8682	51631	-0.62	Functionally non-similar pairs
8848	8726	-0.62	Functionally non-similar pairs
9322	23048	-0.62	Functionally non-similar pairs
10075	10477	-0.62	Functionally non-similar pairs
10262	9747	-0.62	Functionally non-similar pairs
10436	7316	-0.62	Functionally non-similar pairs
10592	7030	-0.62	Functionally non-similar pairs
10884	7316	-0.62	Functionally non-similar pairs
22933	55743	-0.62	Functionally non-similar pairs
22933	54556	-0.62	Functionally non-similar pairs
23710	60673	-0.62	Functionally non-similar pairs
28996	51082	-0.62	Functionally non-similar pairs
29890	10213	-0.62	Functionally non-similar pairs
53371	7316	-0.62	Functionally non-similar pairs
192683	8773	-0.62	Functionally non-similar pairs
322	11052	-0.61	Functionally non-similar pairs
322	10163	-0.61	Functionally non-similar pairs
328	7316	-0.61	Functionally non-similar pairs
466	815	-0.61	Functionally non-similar pairs
466	6928	-0.61	Functionally non-similar pairs
673	7529	-0.61	Functionally non-similar pairs
752	5217	-0.61	Functionally non-similar pairs
801	10274	-0.61	Functionally non-similar pairs
900	5524	-0.61	Functionally non-similar pairs
1000	5777	-0.61	Functionally non-similar pairs
1019	22933	-0.61	Functionally non-similar pairs
1024	6601	-0.61	Functionally non-similar pairs
1029	8661	-0.61	Functionally non-similar pairs
1051	6597	-0.61	Functionally non-similar pairs
1936	801	-0.61	Functionally non-similar pairs
1994	599	-0.61	Functionally non-similar pairs
2052	6045	-0.61	Functionally non-similar pairs
2101	23411	-0.61	Functionally non-similar pairs
3091	4584	-0.61	Functionally non-similar pairs
3192	10397	-0.61	Functionally non-similar pairs
4137	840	-0.61	Functionally non-similar pairs
4670	7316	-0.61	Functionally non-similar pairs
5062	4638	-0.61	Functionally non-similar pairs
5300	10318	-0.61	Functionally non-similar pairs
5432	2959	-0.61	Functionally non-similar pairs
5575	4089	-0.61	Functionally non-similar pairs
5595	3091	-0.61	Functionally non-similar pairs
5606	1639	-0.61	Functionally non-similar pairs
5728	5524	-0.61	Functionally non-similar pairs
5747	961	-0.61	Functionally non-similar pairs
5788	1000	-0.61	Functionally non-similar pairs
5970	347733	-0.61	Functionally non-similar pairs
6124	7316	-0.61	Functionally non-similar pairs
6182	8452	-0.61	Functionally non-similar pairs
6604	6605	-0.61	Functionally non-similar pairs
6752	6670	-0.61	Functionally non-similar pairs
7023	6605	-0.61	Functionally non-similar pairs
7067	2959	-0.61	Functionally non-similar pairs
7067	6996	-0.61	Functionally non-similar pairs
7316	8904	-0.61	Functionally non-similar pairs
7316	7818	-0.61	Functionally non-similar pairs
7316	23310	-0.61	Functionally non-similar pairs
7316	11243	-0.61	Functionally non-similar pairs
7316	6203	-0.61	Functionally non-similar pairs
7316	6418	-0.61	Functionally non-similar pairs
7324	27343	-0.61	Functionally non-similar pairs
7531	2959	-0.61	Functionally non-similar pairs
8928	4690	-0.61	Functionally non-similar pairs
9475	1994	-0.61	Functionally non-similar pairs
9861	22933	-0.61	Functionally non-similar pairs
10006	55740	-0.61	Functionally non-similar pairs
10529	64750	-0.61	Functionally non-similar pairs
10656	10179	-0.61	Functionally non-similar pairs
10664	6872	-0.61	Functionally non-similar pairs
10919	1026	-0.61	Functionally non-similar pairs
11165	1994	-0.61	Functionally non-similar pairs
11235	5518	-0.61	Functionally non-similar pairs
22883	9748	-0.61	Functionally non-similar pairs
23141	5518	-0.61	Functionally non-similar pairs
23193	7189	-0.61	Functionally non-similar pairs
23435	8878	-0.61	Functionally non-similar pairs
27043	4790	-0.61	Functionally non-similar pairs
29117	27113	-0.61	Functionally non-similar pairs
51547	10787	-0.61	Functionally non-similar pairs
51659	7316	-0.61	Functionally non-similar pairs
57122	7316	-0.61	Functionally non-similar pairs
351	865	-0.6	Functionally non-similar pairs
403	55183	-0.6	Functionally non-similar pairs
466	6750	-0.6	Functionally non-similar pairs
481	4087	-0.6	Functionally non-similar pairs
801	5289	-0.6	Functionally non-similar pairs
836	5590	-0.6	Functionally non-similar pairs
1022	7067	-0.6	Functionally non-similar pairs
1152	4790	-0.6	Functionally non-similar pairs
1186	55914	-0.6	Functionally non-similar pairs
1315	7316	-0.6	Functionally non-similar pairs
1742	10657	-0.6	Functionally non-similar pairs
1854	5467	-0.6	Functionally non-similar pairs
1994	23446	-0.6	Functionally non-similar pairs
2002	3065	-0.6	Functionally non-similar pairs
2130	801	-0.6	Functionally non-similar pairs
2146	481	-0.6	Functionally non-similar pairs
2146	1052	-0.6	Functionally non-similar pairs
2287	3106	-0.6	Functionally non-similar pairs
3107	5300	-0.6	Functionally non-similar pairs
3551	4628	-0.6	Functionally non-similar pairs
3609	10397	-0.6	Functionally non-similar pairs
3636	10174	-0.6	Functionally non-similar pairs
3654	5590	-0.6	Functionally non-similar pairs
3676	5566	-0.6	Functionally non-similar pairs
3689	51454	-0.6	Functionally non-similar pairs
3911	4087	-0.6	Functionally non-similar pairs
4087	28996	-0.6	Functionally non-similar pairs
4176	7316	-0.6	Functionally non-similar pairs
4204	1994	-0.6	Functionally non-similar pairs
4641	8467	-0.6	Functionally non-similar pairs
4690	1759	-0.6	Functionally non-similar pairs
4790	6709	-0.6	Functionally non-similar pairs
4953	64343	-0.6	Functionally non-similar pairs
5037	7189	-0.6	Functionally non-similar pairs
5063	5894	-0.6	Functionally non-similar pairs
5093	8848	-0.6	Functionally non-similar pairs
5156	1399	-0.6	Functionally non-similar pairs
5359	56654	-0.6	Functionally non-similar pairs
5518	7189	-0.6	Functionally non-similar pairs
5595	5062	-0.6	Functionally non-similar pairs
5764	6016	-0.6	Functionally non-similar pairs
6198	5590	-0.6	Functionally non-similar pairs
6240	7316	-0.6	Functionally non-similar pairs
6285	829	-0.6	Functionally non-similar pairs
6453	50618	-0.6	Functionally non-similar pairs
7023	8932	-0.6	Functionally non-similar pairs
7030	6605	-0.6	Functionally non-similar pairs
7067	3308	-0.6	Functionally non-similar pairs
7316	8339	-0.6	Functionally non-similar pairs
7316	55660	-0.6	Functionally non-similar pairs
7316	6125	-0.6	Functionally non-similar pairs
7319	4193	-0.6	Functionally non-similar pairs
7323	6015	-0.6	Functionally non-similar pairs
7528	1029	-0.6	Functionally non-similar pairs
7533	25865	-0.6	Functionally non-similar pairs
7756	84172	-0.6	Functionally non-similar pairs
7805	10075	-0.6	Functionally non-similar pairs
8291	1915	-0.6	Functionally non-similar pairs
8667	7316	-0.6	Functionally non-similar pairs
8851	3065	-0.6	Functionally non-similar pairs
8878	56652	-0.6	Functionally non-similar pairs
8899	7316	-0.6	Functionally non-similar pairs
8915	6233	-0.6	Functionally non-similar pairs
9322	25913	-0.6	Functionally non-similar pairs
9575	3065	-0.6	Functionally non-similar pairs
9646	5432	-0.6	Functionally non-similar pairs
9818	5595	-0.6	Functionally non-similar pairs
9873	6453	-0.6	Functionally non-similar pairs
10681	2787	-0.6	Functionally non-similar pairs
23774	9638	-0.6	Functionally non-similar pairs
25813	7316	-0.6	Functionally non-similar pairs
26227	7133	-0.6	Functionally non-similar pairs
28969	7316	-0.6	Functionally non-similar pairs
55183	9638	-0.6	Functionally non-similar pairs
56829	7316	-0.6	Functionally non-similar pairs
79666	11007	-0.6	Functionally non-similar pairs
79666	23641	-0.6	Functionally non-similar pairs
81628	5682	-0.6	Functionally non-similar pairs
2	2193	-0.59	Functionally non-similar pairs
31	3065	-0.59	Functionally non-similar pairs
91	1994	-0.59	Functionally non-similar pairs
327	7316	-0.59	Functionally non-similar pairs
351	837	-0.59	Functionally non-similar pairs
382	23162	-0.59	Functionally non-similar pairs
445	5770	-0.59	Functionally non-similar pairs
481	1994	-0.59	Functionally non-similar pairs
1186	55763	-0.59	Functionally non-similar pairs
1399	23371	-0.59	Functionally non-similar pairs
1410	3308	-0.59	Functionally non-similar pairs
1639	9689	-0.59	Functionally non-similar pairs
1642	54165	-0.59	Functionally non-similar pairs
1743	10397	-0.59	Functionally non-similar pairs
1993	3182	-0.59	Functionally non-similar pairs
1994	1808	-0.59	Functionally non-similar pairs
1994	23314	-0.59	Functionally non-similar pairs
2023	2033	-0.59	Functionally non-similar pairs
2260	9474	-0.59	Functionally non-similar pairs
2778	4087	-0.59	Functionally non-similar pairs
2931	10969	-0.59	Functionally non-similar pairs
3163	10153	-0.59	Functionally non-similar pairs
3418	7316	-0.59	Functionally non-similar pairs
3689	83700	-0.59	Functionally non-similar pairs
3693	7709	-0.59	Functionally non-similar pairs
3921	7316	-0.59	Functionally non-similar pairs
3932	5747	-0.59	Functionally non-similar pairs
3936	6311	-0.59	Functionally non-similar pairs
4055	7188	-0.59	Functionally non-similar pairs
4087	10075	-0.59	Functionally non-similar pairs
4091	64750	-0.59	Functionally non-similar pairs
4137	7311	-0.59	Functionally non-similar pairs
4303	23411	-0.59	Functionally non-similar pairs
4502	25898	-0.59	Functionally non-similar pairs
4627	23095	-0.59	Functionally non-similar pairs
4666	7316	-0.59	Functionally non-similar pairs
4690	10687	-0.59	Functionally non-similar pairs
4792	808	-0.59	Functionally non-similar pairs
4869	22927	-0.59	Functionally non-similar pairs
5159	7409	-0.59	Functionally non-similar pairs
5292	5524	-0.59	Functionally non-similar pairs
5376	11056	-0.59	Functionally non-similar pairs
5602	4170	-0.59	Functionally non-similar pairs
5683	7316	-0.59	Functionally non-similar pairs
5684	23770	-0.59	Functionally non-similar pairs
5721	7316	-0.59	Functionally non-similar pairs
5747	1994	-0.59	Functionally non-similar pairs
5747	8737	-0.59	Functionally non-similar pairs
5763	4087	-0.59	Functionally non-similar pairs
5764	79101	-0.59	Functionally non-similar pairs
5955	7133	-0.59	Functionally non-similar pairs
6141	7316	-0.59	Functionally non-similar pairs
6175	7316	-0.59	Functionally non-similar pairs
6879	6872	-0.59	Functionally non-similar pairs
6923	54165	-0.59	Functionally non-similar pairs
7023	54969	-0.59	Functionally non-similar pairs
7023	5720	-0.59	Functionally non-similar pairs
7023	6670	-0.59	Functionally non-similar pairs
7128	7533	-0.59	Functionally non-similar pairs
7316	51514	-0.59	Functionally non-similar pairs
7316	2959	-0.59	Functionally non-similar pairs
7316	4172	-0.59	Functionally non-similar pairs
7324	79444	-0.59	Functionally non-similar pairs
7533	1994	-0.59	Functionally non-similar pairs
8031	6311	-0.59	Functionally non-similar pairs
9322	3635	-0.59	Functionally non-similar pairs
9446	10524	-0.59	Functionally non-similar pairs
9759	5524	-0.59	Functionally non-similar pairs
9768	115207	-0.59	Functionally non-similar pairs
10006	51199	-0.59	Functionally non-similar pairs
10285	6453	-0.59	Functionally non-similar pairs
10657	10580	-0.59	Functionally non-similar pairs
10847	64431	-0.59	Functionally non-similar pairs
10988	7316	-0.59	Functionally non-similar pairs
11007	10179	-0.59	Functionally non-similar pairs
11186	7316	-0.59	Functionally non-similar pairs
22933	55699	-0.59	Functionally non-similar pairs
23328	80306	-0.59	Functionally non-similar pairs
25836	11098	-0.59	Functionally non-similar pairs
26133	1147	-0.59	Functionally non-similar pairs
26156	7316	-0.59	Functionally non-similar pairs
28964	5062	-0.59	Functionally non-similar pairs
51069	64750	-0.59	Functionally non-similar pairs
53371	11007	-0.59	Functionally non-similar pairs
54165	55958	-0.59	Functionally non-similar pairs
54472	5610	-0.59	Functionally non-similar pairs
54902	79803	-0.59	Functionally non-similar pairs
55159	7316	-0.59	Functionally non-similar pairs
55622	7316	-0.59	Functionally non-similar pairs
79003	7018	-0.59	Functionally non-similar pairs
79023	7316	-0.59	Functionally non-similar pairs
79803	55644	-0.59	Functionally non-similar pairs
79811	7316	-0.59	Functionally non-similar pairs
94239	7316	-0.59	Functionally non-similar pairs
59	10987	-0.58	Functionally non-similar pairs
60	2033	-0.58	Functionally non-similar pairs
287	4690	-0.58	Functionally non-similar pairs
310	54973	-0.58	Functionally non-similar pairs
481	2643	-0.58	Functionally non-similar pairs
836	1639	-0.58	Functionally non-similar pairs
1019	8851	-0.58	Functionally non-similar pairs
1152	25913	-0.58	Functionally non-similar pairs
1655	5747	-0.58	Functionally non-similar pairs
1676	836	-0.58	Functionally non-similar pairs
1786	1052	-0.58	Functionally non-similar pairs
1973	9890	-0.58	Functionally non-similar pairs
1994	10150	-0.58	Functionally non-similar pairs
2098	7316	-0.58	Functionally non-similar pairs
2186	8878	-0.58	Functionally non-similar pairs
2597	6477	-0.58	Functionally non-similar pairs
2767	7535	-0.58	Functionally non-similar pairs
3015	7316	-0.58	Functionally non-similar pairs
3043	65109	-0.58	Functionally non-similar pairs
3434	4691	-0.58	Functionally non-similar pairs
3434	6633	-0.58	Functionally non-similar pairs
3488	11186	-0.58	Functionally non-similar pairs
4087	57556	-0.58	Functionally non-similar pairs
4131	11186	-0.58	Functionally non-similar pairs
4134	4690	-0.58	Functionally non-similar pairs
4193	10664	-0.58	Functionally non-similar pairs
4602	6709	-0.58	Functionally non-similar pairs
4869	6457	-0.58	Functionally non-similar pairs
5156	6776	-0.58	Functionally non-similar pairs
5292	5300	-0.58	Functionally non-similar pairs
5300	1994	-0.58	Functionally non-similar pairs
5351	8452	-0.58	Functionally non-similar pairs
5471	7316	-0.58	Functionally non-similar pairs
5531	5521	-0.58	Functionally non-similar pairs
5602	5970	-0.58	Functionally non-similar pairs
5686	23410	-0.58	Functionally non-similar pairs
5706	65018	-0.58	Functionally non-similar pairs
5747	4690	-0.58	Functionally non-similar pairs
5771	23410	-0.58	Functionally non-similar pairs
5880	2664	-0.58	Functionally non-similar pairs
5932	9513	-0.58	Functionally non-similar pairs
5970	5590	-0.58	Functionally non-similar pairs
6010	5515	-0.58	Functionally non-similar pairs
6093	5217	-0.58	Functionally non-similar pairs
6478	7316	-0.58	Functionally non-similar pairs
6804	8673	-0.58	Functionally non-similar pairs
6844	6810	-0.58	Functionally non-similar pairs
6857	10492	-0.58	Functionally non-similar pairs
6876	25913	-0.58	Functionally non-similar pairs
6917	2963	-0.58	Functionally non-similar pairs
7014	9188	-0.58	Functionally non-similar pairs
7067	694	-0.58	Functionally non-similar pairs
7126	79890	-0.58	Functionally non-similar pairs
7251	1616	-0.58	Functionally non-similar pairs
7316	1615	-0.58	Functionally non-similar pairs
7316	3190	-0.58	Functionally non-similar pairs
7316	3476	-0.58	Functionally non-similar pairs
7316	79902	-0.58	Functionally non-similar pairs
7316	11331	-0.58	Functionally non-similar pairs
7319	1029	-0.58	Functionally non-similar pairs
7327	4193	-0.58	Functionally non-similar pairs
7392	4869	-0.58	Functionally non-similar pairs
7443	23410	-0.58	Functionally non-similar pairs
7514	4303	-0.58	Functionally non-similar pairs
7535	1845	-0.58	Functionally non-similar pairs
8548	26003	-0.58	Functionally non-similar pairs
8697	81628	-0.58	Functionally non-similar pairs
8928	4087	-0.58	Functionally non-similar pairs
9318	4294	-0.58	Functionally non-similar pairs
9789	6335	-0.58	Functionally non-similar pairs
9862	5465	-0.58	Functionally non-similar pairs
9894	3304	-0.58	Functionally non-similar pairs
10399	5578	-0.58	Functionally non-similar pairs
10580	3692	-0.58	Functionally non-similar pairs
11151	64847	-0.58	Functionally non-similar pairs
22933	10482	-0.58	Functionally non-similar pairs
26986	5300	-0.58	Functionally non-similar pairs
27043	2908	-0.58	Functionally non-similar pairs
55379	7316	-0.58	Functionally non-similar pairs
55914	92	-0.58	Functionally non-similar pairs
57658	54840	-0.58	Functionally non-similar pairs
63898	3059	-0.58	Functionally non-similar pairs
63901	7316	-0.58	Functionally non-similar pairs
215	25913	-0.57	Functionally non-similar pairs
293	7316	-0.57	Functionally non-similar pairs
478	6670	-0.57	Functionally non-similar pairs
673	5604	-0.57	Functionally non-similar pairs
801	9657	-0.57	Functionally non-similar pairs
1400	8886	-0.57	Functionally non-similar pairs
1665	5300	-0.57	Functionally non-similar pairs
1786	27330	-0.57	Functionally non-similar pairs
1876	6015	-0.57	Functionally non-similar pairs
1936	1400	-0.57	Functionally non-similar pairs
2002	1432	-0.57	Functionally non-similar pairs
2017	23411	-0.57	Functionally non-similar pairs
2224	6310	-0.57	Functionally non-similar pairs
2290	3065	-0.57	Functionally non-similar pairs
2752	4790	-0.57	Functionally non-similar pairs
2931	4170	-0.57	Functionally non-similar pairs
3093	79444	-0.57	Functionally non-similar pairs
3182	63893	-0.57	Functionally non-similar pairs
3183	7316	-0.57	Functionally non-similar pairs
3397	1385	-0.57	Functionally non-similar pairs
3660	2648	-0.57	Functionally non-similar pairs
3676	975	-0.57	Functionally non-similar pairs
3689	9479	-0.57	Functionally non-similar pairs
3838	6601	-0.57	Functionally non-similar pairs
3932	8878	-0.57	Functionally non-similar pairs
4087	5300	-0.57	Functionally non-similar pairs
4131	1936	-0.57	Functionally non-similar pairs
4155	3654	-0.57	Functionally non-similar pairs
4214	8239	-0.57	Functionally non-similar pairs
4436	7316	-0.57	Functionally non-similar pairs
4747	29117	-0.57	Functionally non-similar pairs
4916	6464	-0.57	Functionally non-similar pairs
5062	5300	-0.57	Functionally non-similar pairs
5101	6259	-0.57	Functionally non-similar pairs
5300	5970	-0.57	Functionally non-similar pairs
5431	2963	-0.57	Functionally non-similar pairs
5501	1029	-0.57	Functionally non-similar pairs
5501	10013	-0.57	Functionally non-similar pairs
5516	23141	-0.57	Functionally non-similar pairs
5524	908	-0.57	Functionally non-similar pairs
5566	79902	-0.57	Functionally non-similar pairs
5566	5725	-0.57	Functionally non-similar pairs
5566	54665	-0.57	Functionally non-similar pairs
5595	10988	-0.57	Functionally non-similar pairs
5685	23770	-0.57	Functionally non-similar pairs
5689	23770	-0.57	Functionally non-similar pairs
5718	22933	-0.57	Functionally non-similar pairs
5728	10273	-0.57	Functionally non-similar pairs
5747	5970	-0.57	Functionally non-similar pairs
5747	6772	-0.57	Functionally non-similar pairs
5879	55843	-0.57	Functionally non-similar pairs
5893	60	-0.57	Functionally non-similar pairs
6228	7316	-0.57	Functionally non-similar pairs
6271	829	-0.57	Functionally non-similar pairs
6285	10318	-0.57	Functionally non-similar pairs
6603	6601	-0.57	Functionally non-similar pairs
6734	9853	-0.57	Functionally non-similar pairs
6897	10397	-0.57	Functionally non-similar pairs
6900	3065	-0.57	Functionally non-similar pairs
6917	5432	-0.57	Functionally non-similar pairs
6923	8065	-0.57	Functionally non-similar pairs
7023	10111	-0.57	Functionally non-similar pairs
7067	9440	-0.57	Functionally non-similar pairs
7220	1994	-0.57	Functionally non-similar pairs
7316	9774	-0.57	Functionally non-similar pairs
7316	9184	-0.57	Functionally non-similar pairs
7316	8813	-0.57	Functionally non-similar pairs
7316	8363	-0.57	Functionally non-similar pairs
7316	9533	-0.57	Functionally non-similar pairs
7316	5631	-0.57	Functionally non-similar pairs
7316	11130	-0.57	Functionally non-similar pairs
7322	79444	-0.57	Functionally non-similar pairs
7514	10013	-0.57	Functionally non-similar pairs
7533	5970	-0.57	Functionally non-similar pairs
7536	7316	-0.57	Functionally non-similar pairs
7629	55832	-0.57	Functionally non-similar pairs
8673	7316	-0.57	Functionally non-similar pairs
8971	7316	-0.57	Functionally non-similar pairs
9111	10524	-0.57	Functionally non-similar pairs
9727	8766	-0.57	Functionally non-similar pairs
9815	9853	-0.57	Functionally non-similar pairs
10540	7251	-0.57	Functionally non-similar pairs
10857	5062	-0.57	Functionally non-similar pairs
11033	6203	-0.57	Functionally non-similar pairs
22866	7128	-0.57	Functionally non-similar pairs
22933	5289	-0.57	Functionally non-similar pairs
23410	3308	-0.57	Functionally non-similar pairs
23512	55506	-0.57	Functionally non-similar pairs
23683	11165	-0.57	Functionally non-similar pairs
25963	4193	-0.57	Functionally non-similar pairs
50618	5764	-0.57	Functionally non-similar pairs
51366	25828	-0.57	Functionally non-similar pairs
54927	7316	-0.57	Functionally non-similar pairs
55768	23410	-0.57	Functionally non-similar pairs
57037	26277	-0.57	Functionally non-similar pairs
79665	7316	-0.57	Functionally non-similar pairs
80232	83743	-0.57	Functionally non-similar pairs
80762	5728	-0.57	Functionally non-similar pairs
80772	26036	-0.57	Functionally non-similar pairs
93973	83444	-0.57	Functionally non-similar pairs
230	5606	-0.56	Functionally non-similar pairs
292	4214	-0.56	Functionally non-similar pairs
328	4193	-0.56	Functionally non-similar pairs
333	5908	-0.56	Functionally non-similar pairs
667	10006	-0.56	Functionally non-similar pairs
1147	3326	-0.56	Functionally non-similar pairs
1399	51206	-0.56	Functionally non-similar pairs
1432	3299	-0.56	Functionally non-similar pairs
1445	1605	-0.56	Functionally non-similar pairs
1642	6772	-0.56	Functionally non-similar pairs
1778	55969	-0.56	Functionally non-similar pairs
1827	8409	-0.56	Functionally non-similar pairs
1854	388	-0.56	Functionally non-similar pairs
1994	81855	-0.56	Functionally non-similar pairs
2017	55139	-0.56	Functionally non-similar pairs
2017	6850	-0.56	Functionally non-similar pairs
2065	7409	-0.56	Functionally non-similar pairs
2597	26986	-0.56	Functionally non-similar pairs
2670	6093	-0.56	Functionally non-similar pairs
3040	51377	-0.56	Functionally non-similar pairs
3077	7037	-0.56	Functionally non-similar pairs
3091	5045	-0.56	Functionally non-similar pairs
3551	5037	-0.56	Functionally non-similar pairs
3735	7316	-0.56	Functionally non-similar pairs
3897	7430	-0.56	Functionally non-similar pairs
3925	6774	-0.56	Functionally non-similar pairs
4087	63891	-0.56	Functionally non-similar pairs
4131	51547	-0.56	Functionally non-similar pairs
4174	11165	-0.56	Functionally non-similar pairs
4292	8878	-0.56	Functionally non-similar pairs
4690	2550	-0.56	Functionally non-similar pairs
4690	8936	-0.56	Functionally non-similar pairs
4790	1917	-0.56	Functionally non-similar pairs
5062	2017	-0.56	Functionally non-similar pairs
5089	7324	-0.56	Functionally non-similar pairs
5198	8412	-0.56	Functionally non-similar pairs
5217	3106	-0.56	Functionally non-similar pairs
5351	10987	-0.56	Functionally non-similar pairs
5500	6598	-0.56	Functionally non-similar pairs
5518	8451	-0.56	Functionally non-similar pairs
5518	5906	-0.56	Functionally non-similar pairs
5578	2130	-0.56	Functionally non-similar pairs
5595	7155	-0.56	Functionally non-similar pairs
5597	26151	-0.56	Functionally non-similar pairs
5682	79096	-0.56	Functionally non-similar pairs
5685	7316	-0.56	Functionally non-similar pairs
5706	23770	-0.56	Functionally non-similar pairs
5764	11266	-0.56	Functionally non-similar pairs
5764	79663	-0.56	Functionally non-similar pairs
5764	6745	-0.56	Functionally non-similar pairs
5893	7531	-0.56	Functionally non-similar pairs
5970	1917	-0.56	Functionally non-similar pairs
6059	7316	-0.56	Functionally non-similar pairs
6118	4771	-0.56	Functionally non-similar pairs
6118	22933	-0.56	Functionally non-similar pairs
6142	7189	-0.56	Functionally non-similar pairs
6385	7852	-0.56	Functionally non-similar pairs
6453	23360	-0.56	Functionally non-similar pairs
6456	23607	-0.56	Functionally non-similar pairs
6472	10397	-0.56	Functionally non-similar pairs
6599	6601	-0.56	Functionally non-similar pairs
6844	6813	-0.56	Functionally non-similar pairs
6868	5595	-0.56	Functionally non-similar pairs
6923	3091	-0.56	Functionally non-similar pairs
7023	3065	-0.56	Functionally non-similar pairs
7189	10857	-0.56	Functionally non-similar pairs
7316	171023	-0.56	Functionally non-similar pairs
7316	1063	-0.56	Functionally non-similar pairs
7316	8886	-0.56	Functionally non-similar pairs
7316	9188	-0.56	Functionally non-similar pairs
7316	55746	-0.56	Functionally non-similar pairs
7316	5292	-0.56	Functionally non-similar pairs
7316	5437	-0.56	Functionally non-similar pairs
7316	10432	-0.56	Functionally non-similar pairs
7316	7150	-0.56	Functionally non-similar pairs
7316	26043	-0.56	Functionally non-similar pairs
7319	6233	-0.56	Functionally non-similar pairs
7454	2017	-0.56	Functionally non-similar pairs
7681	7251	-0.56	Functionally non-similar pairs
7703	10616	-0.56	Functionally non-similar pairs
8239	4301	-0.56	Functionally non-similar pairs
8439	23710	-0.56	Functionally non-similar pairs
8452	6510	-0.56	Functionally non-similar pairs
8661	582	-0.56	Functionally non-similar pairs
8773	6804	-0.56	Functionally non-similar pairs
9404	10013	-0.56	Functionally non-similar pairs
9513	10241	-0.56	Functionally non-similar pairs
9529	4214	-0.56	Functionally non-similar pairs
9530	4738	-0.56	Functionally non-similar pairs
9933	79803	-0.56	Functionally non-similar pairs
10006	10787	-0.56	Functionally non-similar pairs
10211	7341	-0.56	Functionally non-similar pairs
10399	22927	-0.56	Functionally non-similar pairs
10409	1994	-0.56	Functionally non-similar pairs
10645	8243	-0.56	Functionally non-similar pairs
11267	7316	-0.56	Functionally non-similar pairs
11334	987	-0.56	Functionally non-similar pairs
23373	6275	-0.56	Functionally non-similar pairs
26009	8216	-0.56	Functionally non-similar pairs
29079	1173	-0.56	Functionally non-similar pairs
51631	7316	-0.56	Functionally non-similar pairs
51637	7316	-0.56	Functionally non-similar pairs
51678	2512	-0.56	Functionally non-similar pairs
53635	25782	-0.56	Functionally non-similar pairs
55183	28964	-0.56	Functionally non-similar pairs
57799	6923	-0.56	Functionally non-similar pairs
78986	1432	-0.56	Functionally non-similar pairs
84271	6198	-0.56	Functionally non-similar pairs
91754	23710	-0.56	Functionally non-similar pairs
158471	2130	-0.56	Functionally non-similar pairs
339448	10524	-0.56	Functionally non-similar pairs
166	51651	-0.55	Functionally non-similar pairs
331	10273	-0.55	Functionally non-similar pairs
351	5481	-0.55	Functionally non-similar pairs
476	2146	-0.55	Functionally non-similar pairs
708	2549	-0.55	Functionally non-similar pairs
836	2778	-0.55	Functionally non-similar pairs
840	2778	-0.55	Functionally non-similar pairs
1147	4854	-0.55	Functionally non-similar pairs
1152	5684	-0.55	Functionally non-similar pairs
1201	79751	-0.55	Functionally non-similar pairs
1500	3932	-0.55	Functionally non-similar pairs
1778	4087	-0.55	Functionally non-similar pairs
1994	80212	-0.55	Functionally non-similar pairs
1994	23580	-0.55	Functionally non-similar pairs
2237	7316	-0.55	Functionally non-similar pairs
2248	2263	-0.55	Functionally non-similar pairs
2597	4863	-0.55	Functionally non-similar pairs
2597	5966	-0.55	Functionally non-similar pairs
2804	25855	-0.55	Functionally non-similar pairs
3043	51377	-0.55	Functionally non-similar pairs
3093	23609	-0.55	Functionally non-similar pairs
3146	1051	-0.55	Functionally non-similar pairs
3150	5578	-0.55	Functionally non-similar pairs
3183	9513	-0.55	Functionally non-similar pairs
3183	55885	-0.55	Functionally non-similar pairs
3191	10771	-0.55	Functionally non-similar pairs
3308	801	-0.55	Functionally non-similar pairs
3437	6633	-0.55	Functionally non-similar pairs
3636	7316	-0.55	Functionally non-similar pairs
3646	10900	-0.55	Functionally non-similar pairs
3658	26234	-0.55	Functionally non-similar pairs
3660	667	-0.55	Functionally non-similar pairs
4000	9972	-0.55	Functionally non-similar pairs
4087	22999	-0.55	Functionally non-similar pairs
4087	4091	-0.55	Functionally non-similar pairs
4221	2099	-0.55	Functionally non-similar pairs
4356	7430	-0.55	Functionally non-similar pairs
4478	3897	-0.55	Functionally non-similar pairs
4747	5501	-0.55	Functionally non-similar pairs
4771	51340	-0.55	Functionally non-similar pairs
5063	4690	-0.55	Functionally non-similar pairs
5216	8936	-0.55	Functionally non-similar pairs
5300	6464	-0.55	Functionally non-similar pairs
5431	8216	-0.55	Functionally non-similar pairs
5589	7189	-0.55	Functionally non-similar pairs
5683	988	-0.55	Functionally non-similar pairs
5684	4193	-0.55	Functionally non-similar pairs
5764	580	-0.55	Functionally non-similar pairs
6187	7316	-0.55	Functionally non-similar pairs
6223	7316	-0.55	Functionally non-similar pairs
6300	55914	-0.55	Functionally non-similar pairs
6597	4780	-0.55	Functionally non-similar pairs
6601	3065	-0.55	Functionally non-similar pairs
6601	6605	-0.55	Functionally non-similar pairs
6605	6714	-0.55	Functionally non-similar pairs
6615	9318	-0.55	Functionally non-similar pairs
6623	1655	-0.55	Functionally non-similar pairs
7018	5684	-0.55	Functionally non-similar pairs
7030	8661	-0.55	Functionally non-similar pairs
7188	51330	-0.55	Functionally non-similar pairs
7203	4214	-0.55	Functionally non-similar pairs
7316	51596	-0.55	Functionally non-similar pairs
7316	10807	-0.55	Functionally non-similar pairs
7316	7520	-0.55	Functionally non-similar pairs
7324	64320	-0.55	Functionally non-similar pairs
7327	148066	-0.55	Functionally non-similar pairs
7514	1052	-0.55	Functionally non-similar pairs
8317	22933	-0.55	Functionally non-similar pairs
8662	7316	-0.55	Functionally non-similar pairs
8878	8270	-0.55	Functionally non-similar pairs
9113	54165	-0.55	Functionally non-similar pairs
9128	7018	-0.55	Functionally non-similar pairs
9170	23365	-0.55	Functionally non-similar pairs
9184	7067	-0.55	Functionally non-similar pairs
9513	55832	-0.55	Functionally non-similar pairs
9789	9734	-0.55	Functionally non-similar pairs
9802	6233	-0.55	Functionally non-similar pairs
9960	7316	-0.55	Functionally non-similar pairs
9973	7316	-0.55	Functionally non-similar pairs
10002	5931	-0.55	Functionally non-similar pairs
10127	30008	-0.55	Functionally non-similar pairs
10131	7096	-0.55	Functionally non-similar pairs
10153	7316	-0.55	Functionally non-similar pairs
10298	1743	-0.55	Functionally non-similar pairs
10312	3775	-0.55	Functionally non-similar pairs
10486	55660	-0.55	Functionally non-similar pairs
10616	7316	-0.55	Functionally non-similar pairs
10656	3183	-0.55	Functionally non-similar pairs
10763	51547	-0.55	Functionally non-similar pairs
10781	10253	-0.55	Functionally non-similar pairs
10869	821	-0.55	Functionally non-similar pairs
10950	773	-0.55	Functionally non-similar pairs
10971	7408	-0.55	Functionally non-similar pairs
10988	801	-0.55	Functionally non-similar pairs
11184	6714	-0.55	Functionally non-similar pairs
11260	7316	-0.55	Functionally non-similar pairs
11321	7316	-0.55	Functionally non-similar pairs
23429	4193	-0.55	Functionally non-similar pairs
23512	1052	-0.55	Functionally non-similar pairs
23710	9474	-0.55	Functionally non-similar pairs
25855	55183	-0.55	Functionally non-similar pairs
29888	8428	-0.55	Functionally non-similar pairs
30000	1994	-0.55	Functionally non-similar pairs
30968	7316	-0.55	Functionally non-similar pairs
51421	8379	-0.55	Functionally non-similar pairs
54941	7317	-0.55	Functionally non-similar pairs
55110	7316	-0.55	Functionally non-similar pairs
55643	29117	-0.55	Functionally non-similar pairs
57447	3091	-0.55	Functionally non-similar pairs
63892	7316	-0.55	Functionally non-similar pairs
64216	23410	-0.55	Functionally non-similar pairs
84942	310	-0.55	Functionally non-similar pairs
148066	7324	-0.55	Functionally non-similar pairs
2	7083	-0.54	Functionally non-similar pairs
288	4087	-0.54	Functionally non-similar pairs
324	5720	-0.54	Functionally non-similar pairs
481	55183	-0.54	Functionally non-similar pairs
545	23410	-0.54	Functionally non-similar pairs
658	5515	-0.54	Functionally non-similar pairs
801	6202	-0.54	Functionally non-similar pairs
836	7316	-0.54	Functionally non-similar pairs
1213	5970	-0.54	Functionally non-similar pairs
1258	5411	-0.54	Functionally non-similar pairs
1917	8451	-0.54	Functionally non-similar pairs
1981	26019	-0.54	Functionally non-similar pairs
1994	79845	-0.54	Functionally non-similar pairs
2099	60488	-0.54	Functionally non-similar pairs
2107	7316	-0.54	Functionally non-similar pairs
2263	55125	-0.54	Functionally non-similar pairs
2316	998	-0.54	Functionally non-similar pairs
2664	5873	-0.54	Functionally non-similar pairs
2767	5294	-0.54	Functionally non-similar pairs
2919	142	-0.54	Functionally non-similar pairs
2950	8452	-0.54	Functionally non-similar pairs
2956	7316	-0.54	Functionally non-similar pairs
3006	5578	-0.54	Functionally non-similar pairs
3059	23648	-0.54	Functionally non-similar pairs
3190	55285	-0.54	Functionally non-similar pairs
3394	23410	-0.54	Functionally non-similar pairs
3434	6176	-0.54	Functionally non-similar pairs
4050	4055	-0.54	Functionally non-similar pairs
4130	10482	-0.54	Functionally non-similar pairs
4193	6613	-0.54	Functionally non-similar pairs
4194	7322	-0.54	Functionally non-similar pairs
4286	7341	-0.54	Functionally non-similar pairs
4591	10010	-0.54	Functionally non-similar pairs
4602	2316	-0.54	Functionally non-similar pairs
4628	51547	-0.54	Functionally non-similar pairs
4690	2571	-0.54	Functionally non-similar pairs
4953	7316	-0.54	Functionally non-similar pairs
5281	84720	-0.54	Functionally non-similar pairs
5335	6850	-0.54	Functionally non-similar pairs
5338	8452	-0.54	Functionally non-similar pairs
5351	54165	-0.54	Functionally non-similar pairs
5376	1994	-0.54	Functionally non-similar pairs
5428	6742	-0.54	Functionally non-similar pairs
5524	5515	-0.54	Functionally non-similar pairs
5573	5982	-0.54	Functionally non-similar pairs
5638	1994	-0.54	Functionally non-similar pairs
5687	6233	-0.54	Functionally non-similar pairs
5716	4103	-0.54	Functionally non-similar pairs
5788	8502	-0.54	Functionally non-similar pairs
5859	5300	-0.54	Functionally non-similar pairs
5878	55644	-0.54	Functionally non-similar pairs
5894	5578	-0.54	Functionally non-similar pairs
6120	5394	-0.54	Functionally non-similar pairs
6198	5300	-0.54	Functionally non-similar pairs
6233	64750	-0.54	Functionally non-similar pairs
6297	8451	-0.54	Functionally non-similar pairs
6601	7184	-0.54	Functionally non-similar pairs
6601	7251	-0.54	Functionally non-similar pairs
6752	1994	-0.54	Functionally non-similar pairs
6844	6856	-0.54	Functionally non-similar pairs
6897	7316	-0.54	Functionally non-similar pairs
7097	6233	-0.54	Functionally non-similar pairs
7316	7203	-0.54	Functionally non-similar pairs
7316	1791	-0.54	Functionally non-similar pairs
7316	10691	-0.54	Functionally non-similar pairs
7316	3608	-0.54	Functionally non-similar pairs
7316	57819	-0.54	Functionally non-similar pairs
7322	4214	-0.54	Functionally non-similar pairs
7405	11135	-0.54	Functionally non-similar pairs
7428	51552	-0.54	Functionally non-similar pairs
7486	7316	-0.54	Functionally non-similar pairs
7535	182	-0.54	Functionally non-similar pairs
8243	51657	-0.54	Functionally non-similar pairs
8412	6418	-0.54	Functionally non-similar pairs
8452	51073	-0.54	Functionally non-similar pairs
8526	6418	-0.54	Functionally non-similar pairs
8668	22933	-0.54	Functionally non-similar pairs
8766	5866	-0.54	Functionally non-similar pairs
9140	5747	-0.54	Functionally non-similar pairs
9337	7316	-0.54	Functionally non-similar pairs
9400	5431	-0.54	Functionally non-similar pairs
9727	7251	-0.54	Functionally non-similar pairs
10006	50488	-0.54	Functionally non-similar pairs
10007	2130	-0.54	Functionally non-similar pairs
10015	6457	-0.54	Functionally non-similar pairs
10211	962	-0.54	Functionally non-similar pairs
10399	1759	-0.54	Functionally non-similar pairs
10535	7316	-0.54	Functionally non-similar pairs
10657	23368	-0.54	Functionally non-similar pairs
11273	25913	-0.54	Functionally non-similar pairs
23076	7316	-0.54	Functionally non-similar pairs
23165	7316	-0.54	Functionally non-similar pairs
23225	7316	-0.54	Functionally non-similar pairs
23279	7316	-0.54	Functionally non-similar pairs
23314	3065	-0.54	Functionally non-similar pairs
23316	3065	-0.54	Functionally non-similar pairs
23492	3066	-0.54	Functionally non-similar pairs
23641	5682	-0.54	Functionally non-similar pairs
23710	11186	-0.54	Functionally non-similar pairs
26136	6709	-0.54	Functionally non-similar pairs
26517	7316	-0.54	Functionally non-similar pairs
27229	7431	-0.54	Functionally non-similar pairs
27309	7316	-0.54	Functionally non-similar pairs
29117	4193	-0.54	Functionally non-similar pairs
29970	10565	-0.54	Functionally non-similar pairs
51035	7316	-0.54	Functionally non-similar pairs
51071	80227	-0.54	Functionally non-similar pairs
51341	6670	-0.54	Functionally non-similar pairs
55914	186	-0.54	Functionally non-similar pairs
55958	29761	-0.54	Functionally non-similar pairs
56259	57658	-0.54	Functionally non-similar pairs
57117	5432	-0.54	Functionally non-similar pairs
57447	9150	-0.54	Functionally non-similar pairs
81620	7316	-0.54	Functionally non-similar pairs
83637	6605	-0.54	Functionally non-similar pairs
148066	7323	-0.54	Functionally non-similar pairs
118	6093	-0.53	Functionally non-similar pairs
152	1967	-0.53	Functionally non-similar pairs
388	1994	-0.53	Functionally non-similar pairs
466	818	-0.53	Functionally non-similar pairs
506	7073	-0.53	Functionally non-similar pairs
808	1326	-0.53	Functionally non-similar pairs
836	23162	-0.53	Functionally non-similar pairs
861	7089	-0.53	Functionally non-similar pairs
863	5576	-0.53	Functionally non-similar pairs
1152	9768	-0.53	Functionally non-similar pairs
1211	8452	-0.53	Functionally non-similar pairs
1642	8517	-0.53	Functionally non-similar pairs
1674	64750	-0.53	Functionally non-similar pairs
1994	23462	-0.53	Functionally non-similar pairs
1994	254531	-0.53	Functionally non-similar pairs
2002	1387	-0.53	Functionally non-similar pairs
2197	7316	-0.53	Functionally non-similar pairs
2246	1459	-0.53	Functionally non-similar pairs
2547	8850	-0.53	Functionally non-similar pairs
2597	2959	-0.53	Functionally non-similar pairs
2643	5602	-0.53	Functionally non-similar pairs
2792	2782	-0.53	Functionally non-similar pairs
2887	9020	-0.53	Functionally non-similar pairs
2908	10013	-0.53	Functionally non-similar pairs
3065	7248	-0.53	Functionally non-similar pairs
3181	7316	-0.53	Functionally non-similar pairs
3213	1387	-0.53	Functionally non-similar pairs
3621	4000	-0.53	Functionally non-similar pairs
3659	10273	-0.53	Functionally non-similar pairs
3839	4194	-0.53	Functionally non-similar pairs
4067	54923	-0.53	Functionally non-similar pairs
4627	2902	-0.53	Functionally non-similar pairs
4628	8517	-0.53	Functionally non-similar pairs
4690	1793	-0.53	Functionally non-similar pairs
4690	29998	-0.53	Functionally non-similar pairs
4690	4915	-0.53	Functionally non-similar pairs
4691	81847	-0.53	Functionally non-similar pairs
4738	25820	-0.53	Functionally non-similar pairs
4867	11236	-0.53	Functionally non-similar pairs
5037	3106	-0.53	Functionally non-similar pairs
5155	3183	-0.53	Functionally non-similar pairs
5359	23621	-0.53	Functionally non-similar pairs
5573	4691	-0.53	Functionally non-similar pairs
5602	10318	-0.53	Functionally non-similar pairs
5747	4067	-0.53	Functionally non-similar pairs
5770	5747	-0.53	Functionally non-similar pairs
5880	53616	-0.53	Functionally non-similar pairs
5970	8193	-0.53	Functionally non-similar pairs
6176	4905	-0.53	Functionally non-similar pairs
6218	7316	-0.53	Functionally non-similar pairs
6601	23394	-0.53	Functionally non-similar pairs
6604	6599	-0.53	Functionally non-similar pairs
6627	7316	-0.53	Functionally non-similar pairs
6637	10013	-0.53	Functionally non-similar pairs
6709	9768	-0.53	Functionally non-similar pairs
6721	11236	-0.53	Functionally non-similar pairs
6749	7316	-0.53	Functionally non-similar pairs
6772	183	-0.53	Functionally non-similar pairs
6857	10399	-0.53	Functionally non-similar pairs
6878	2908	-0.53	Functionally non-similar pairs
6928	1387	-0.53	Functionally non-similar pairs
7101	3065	-0.53	Functionally non-similar pairs
7155	2099	-0.53	Functionally non-similar pairs
7247	8412	-0.53	Functionally non-similar pairs
7248	7430	-0.53	Functionally non-similar pairs
7316	9459	-0.53	Functionally non-similar pairs
7316	8270	-0.53	Functionally non-similar pairs
7316	6191	-0.53	Functionally non-similar pairs
7316	64601	-0.53	Functionally non-similar pairs
7324	6015	-0.53	Functionally non-similar pairs
7405	1676	-0.53	Functionally non-similar pairs
7454	54874	-0.53	Functionally non-similar pairs
7528	83444	-0.53	Functionally non-similar pairs
7531	4215	-0.53	Functionally non-similar pairs
7531	25913	-0.53	Functionally non-similar pairs
7533	1387	-0.53	Functionally non-similar pairs
8409	79871	-0.53	Functionally non-similar pairs
8445	3304	-0.53	Functionally non-similar pairs
8452	3996	-0.53	Functionally non-similar pairs
8658	4170	-0.53	Functionally non-similar pairs
8737	5590	-0.53	Functionally non-similar pairs
8878	10730	-0.53	Functionally non-similar pairs
9001	57050	-0.53	Functionally non-similar pairs
9136	7316	-0.53	Functionally non-similar pairs
9140	10013	-0.53	Functionally non-similar pairs
9322	998	-0.53	Functionally non-similar pairs
9638	580	-0.53	Functionally non-similar pairs
9638	9126	-0.53	Functionally non-similar pairs
9670	9939	-0.53	Functionally non-similar pairs
9768	23499	-0.53	Functionally non-similar pairs
9891	839	-0.53	Functionally non-similar pairs
10051	7316	-0.53	Functionally non-similar pairs
10127	5092	-0.53	Functionally non-similar pairs
10174	868	-0.53	Functionally non-similar pairs
10397	2130	-0.53	Functionally non-similar pairs
10411	5906	-0.53	Functionally non-similar pairs
10523	7316	-0.53	Functionally non-similar pairs
10575	4214	-0.53	Functionally non-similar pairs
10694	60	-0.53	Functionally non-similar pairs
10694	5516	-0.53	Functionally non-similar pairs
10755	4141	-0.53	Functionally non-similar pairs
10944	7316	-0.53	Functionally non-similar pairs
10971	51135	-0.53	Functionally non-similar pairs
10987	10211	-0.53	Functionally non-similar pairs
10987	26133	-0.53	Functionally non-similar pairs
11033	10946	-0.53	Functionally non-similar pairs
11215	5245	-0.53	Functionally non-similar pairs
22907	5610	-0.53	Functionally non-similar pairs
23025	23549	-0.53	Functionally non-similar pairs
23268	51466	-0.53	Functionally non-similar pairs
23640	8764	-0.53	Functionally non-similar pairs
25913	51268	-0.53	Functionally non-similar pairs
26173	5516	-0.53	Functionally non-similar pairs
26471	6418	-0.53	Functionally non-similar pairs
27339	7316	-0.53	Functionally non-similar pairs
29066	7316	-0.53	Functionally non-similar pairs
29117	2194	-0.53	Functionally non-similar pairs
29888	908	-0.53	Functionally non-similar pairs
50649	3106	-0.53	Functionally non-similar pairs
51433	7316	-0.53	Functionally non-similar pairs
54496	7316	-0.53	Functionally non-similar pairs
54882	29970	-0.53	Functionally non-similar pairs
55729	23705	-0.53	Functionally non-similar pairs
57556	50618	-0.53	Functionally non-similar pairs
60491	51085	-0.53	Functionally non-similar pairs
64400	54708	-0.53	Functionally non-similar pairs
80204	7316	-0.53	Functionally non-similar pairs
80306	1742	-0.53	Functionally non-similar pairs
2	8764	-0.52	Functionally non-similar pairs
9	6640	-0.52	Functionally non-similar pairs
302	998	-0.52	Functionally non-similar pairs
322	301	-0.52	Functionally non-similar pairs
328	3229	-0.52	Functionally non-similar pairs
351	4627	-0.52	Functionally non-similar pairs
379	1967	-0.52	Functionally non-similar pairs
396	8452	-0.52	Functionally non-similar pairs
637	857	-0.52	Functionally non-similar pairs
801	4904	-0.52	Functionally non-similar pairs
808	3106	-0.52	Functionally non-similar pairs
861	7316	-0.52	Functionally non-similar pairs
890	801	-0.52	Functionally non-similar pairs
890	7316	-0.52	Functionally non-similar pairs
1019	333	-0.52	Functionally non-similar pairs
1029	6597	-0.52	Functionally non-similar pairs
1316	1952	-0.52	Functionally non-similar pairs
1385	6196	-0.52	Functionally non-similar pairs
1605	4690	-0.52	Functionally non-similar pairs
1642	4215	-0.52	Functionally non-similar pairs
1677	1676	-0.52	Functionally non-similar pairs
2004	7316	-0.52	Functionally non-similar pairs
2066	6464	-0.52	Functionally non-similar pairs
2099	8668	-0.52	Functionally non-similar pairs
2194	8452	-0.52	Functionally non-similar pairs
2194	54165	-0.52	Functionally non-similar pairs
2261	2990	-0.52	Functionally non-similar pairs
2801	50618	-0.52	Functionally non-similar pairs
2805	3106	-0.52	Functionally non-similar pairs
2963	2959	-0.52	Functionally non-similar pairs
3065	9706	-0.52	Functionally non-similar pairs
3069	6654	-0.52	Functionally non-similar pairs
3362	10987	-0.52	Functionally non-similar pairs
3397	8517	-0.52	Functionally non-similar pairs
3434	6627	-0.52	Functionally non-similar pairs
3660	26145	-0.52	Functionally non-similar pairs
3689	83660	-0.52	Functionally non-similar pairs
3911	1399	-0.52	Functionally non-similar pairs
3978	3628	-0.52	Functionally non-similar pairs
4067	5595	-0.52	Functionally non-similar pairs
4092	10013	-0.52	Functionally non-similar pairs
4137	6198	-0.52	Functionally non-similar pairs
4155	5970	-0.52	Functionally non-similar pairs
4155	6732	-0.52	Functionally non-similar pairs
4162	55729	-0.52	Functionally non-similar pairs
4204	3065	-0.52	Functionally non-similar pairs
4205	1642	-0.52	Functionally non-similar pairs
4242	182	-0.52	Functionally non-similar pairs
4478	7248	-0.52	Functionally non-similar pairs
4628	4790	-0.52	Functionally non-similar pairs
4690	10188	-0.52	Functionally non-similar pairs
4869	5091	-0.52	Functionally non-similar pairs
5062	6456	-0.52	Functionally non-similar pairs
5201	5720	-0.52	Functionally non-similar pairs
5329	6613	-0.52	Functionally non-similar pairs
5351	55832	-0.52	Functionally non-similar pairs
5366	7316	-0.52	Functionally non-similar pairs
5432	10944	-0.52	Functionally non-similar pairs
5515	7291	-0.52	Functionally non-similar pairs
5518	3065	-0.52	Functionally non-similar pairs
5518	9759	-0.52	Functionally non-similar pairs
5521	55596	-0.52	Functionally non-similar pairs
5578	2769	-0.52	Functionally non-similar pairs
5595	11221	-0.52	Functionally non-similar pairs
5595	1432	-0.52	Functionally non-similar pairs
5682	23770	-0.52	Functionally non-similar pairs
5684	3658	-0.52	Functionally non-similar pairs
5684	7316	-0.52	Functionally non-similar pairs
5770	388	-0.52	Functionally non-similar pairs
5788	5159	-0.52	Functionally non-similar pairs
5788	5589	-0.52	Functionally non-similar pairs
5894	7316	-0.52	Functionally non-similar pairs
5921	3172	-0.52	Functionally non-similar pairs
5987	114088	-0.52	Functionally non-similar pairs
6132	7316	-0.52	Functionally non-similar pairs
6138	7316	-0.52	Functionally non-similar pairs
6176	7316	-0.52	Functionally non-similar pairs
6187	11345	-0.52	Functionally non-similar pairs
6418	5524	-0.52	Functionally non-similar pairs
6597	6760	-0.52	Functionally non-similar pairs
6601	29117	-0.52	Functionally non-similar pairs
6634	988	-0.52	Functionally non-similar pairs
6878	6873	-0.52	Functionally non-similar pairs
7023	1994	-0.52	Functionally non-similar pairs
7088	864	-0.52	Functionally non-similar pairs
7112	7316	-0.52	Functionally non-similar pairs
7155	9031	-0.52	Functionally non-similar pairs
7205	2908	-0.52	Functionally non-similar pairs
7316	7852	-0.52	Functionally non-similar pairs
7316	8668	-0.52	Functionally non-similar pairs
7316	2773	-0.52	Functionally non-similar pairs
7316	6206	-0.52	Functionally non-similar pairs
7316	864	-0.52	Functionally non-similar pairs
7316	55627	-0.52	Functionally non-similar pairs
7316	7128	-0.52	Functionally non-similar pairs
7316	9816	-0.52	Functionally non-similar pairs
7316	7398	-0.52	Functionally non-similar pairs
7316	10868	-0.52	Functionally non-similar pairs
7322	2512	-0.52	Functionally non-similar pairs
7323	7316	-0.52	Functionally non-similar pairs
7332	7428	-0.52	Functionally non-similar pairs
7374	7316	-0.52	Functionally non-similar pairs
7385	7316	-0.52	Functionally non-similar pairs
7409	7316	-0.52	Functionally non-similar pairs
7456	2017	-0.52	Functionally non-similar pairs
7528	4193	-0.52	Functionally non-similar pairs
7531	3621	-0.52	Functionally non-similar pairs
7597	10174	-0.52	Functionally non-similar pairs
8451	2648	-0.52	Functionally non-similar pairs
8848	8451	-0.52	Functionally non-similar pairs
8878	9330	-0.52	Functionally non-similar pairs
8878	64750	-0.52	Functionally non-similar pairs
8986	1432	-0.52	Functionally non-similar pairs
9094	51631	-0.52	Functionally non-similar pairs
9326	5308	-0.52	Functionally non-similar pairs
9352	7316	-0.52	Functionally non-similar pairs
9368	5962	-0.52	Functionally non-similar pairs
9862	27330	-0.52	Functionally non-similar pairs
10857	8452	-0.52	Functionally non-similar pairs
10944	5764	-0.52	Functionally non-similar pairs
11021	7316	-0.52	Functionally non-similar pairs
11156	483	-0.52	Functionally non-similar pairs
11235	29888	-0.52	Functionally non-similar pairs
22800	9181	-0.52	Functionally non-similar pairs
22872	7316	-0.52	Functionally non-similar pairs
22978	9513	-0.52	Functionally non-similar pairs
23048	23710	-0.52	Functionally non-similar pairs
23160	7316	-0.52	Functionally non-similar pairs
23431	375	-0.52	Functionally non-similar pairs
23760	7428	-0.52	Functionally non-similar pairs
25913	800	-0.52	Functionally non-similar pairs
26060	6257	-0.52	Functionally non-similar pairs
27018	4087	-0.52	Functionally non-similar pairs
50488	4690	-0.52	Functionally non-similar pairs
51203	7316	-0.52	Functionally non-similar pairs
51341	3065	-0.52	Functionally non-similar pairs
55763	988	-0.52	Functionally non-similar pairs
56829	5521	-0.52	Functionally non-similar pairs
60493	79671	-0.52	Functionally non-similar pairs
60528	7316	-0.52	Functionally non-similar pairs
79596	1495	-0.52	Functionally non-similar pairs
80342	5518	-0.52	Functionally non-similar pairs
81857	9440	-0.52	Functionally non-similar pairs
347733	7133	-0.52	Functionally non-similar pairs
60	7341	-0.51	Functionally non-similar pairs
91	4087	-0.51	Functionally non-similar pairs
118	6599	-0.51	Functionally non-similar pairs
162	545	-0.51	Functionally non-similar pairs
302	10289	-0.51	Functionally non-similar pairs
382	1639	-0.51	Functionally non-similar pairs
506	64750	-0.51	Functionally non-similar pairs
664	3065	-0.51	Functionally non-similar pairs
801	10788	-0.51	Functionally non-similar pairs
847	7316	-0.51	Functionally non-similar pairs
865	6857	-0.51	Functionally non-similar pairs
900	1020	-0.51	Functionally non-similar pairs
900	5518	-0.51	Functionally non-similar pairs
1051	6598	-0.51	Functionally non-similar pairs
1059	79101	-0.51	Functionally non-similar pairs
1191	5932	-0.51	Functionally non-similar pairs
1207	23136	-0.51	Functionally non-similar pairs
1268	2773	-0.51	Functionally non-similar pairs
1398	25913	-0.51	Functionally non-similar pairs
1447	8454	-0.51	Functionally non-similar pairs
1495	84619	-0.51	Functionally non-similar pairs
1649	1457	-0.51	Functionally non-similar pairs
1654	5300	-0.51	Functionally non-similar pairs
1665	5432	-0.51	Functionally non-similar pairs
1780	4087	-0.51	Functionally non-similar pairs
1786	7316	-0.51	Functionally non-similar pairs
1956	7409	-0.51	Functionally non-similar pairs
1978	472	-0.51	Functionally non-similar pairs
1992	7316	-0.51	Functionally non-similar pairs
1994	9181	-0.51	Functionally non-similar pairs
2099	23107	-0.51	Functionally non-similar pairs
2146	1495	-0.51	Functionally non-similar pairs
2185	10015	-0.51	Functionally non-similar pairs
2534	3728	-0.51	Functionally non-similar pairs
2597	2033	-0.51	Functionally non-similar pairs
2643	6300	-0.51	Functionally non-similar pairs
2737	3659	-0.51	Functionally non-similar pairs
2873	8453	-0.51	Functionally non-similar pairs
2885	9112	-0.51	Functionally non-similar pairs
2956	63967	-0.51	Functionally non-similar pairs
3059	10456	-0.51	Functionally non-similar pairs
3093	140545	-0.51	Functionally non-similar pairs
3107	10726	-0.51	Functionally non-similar pairs
3183	55285	-0.51	Functionally non-similar pairs
3306	3178	-0.51	Functionally non-similar pairs
3306	51547	-0.51	Functionally non-similar pairs
3636	10580	-0.51	Functionally non-similar pairs
3665	238	-0.51	Functionally non-similar pairs
3689	2274	-0.51	Functionally non-similar pairs
3726	6597	-0.51	Functionally non-similar pairs
3838	55643	-0.51	Functionally non-similar pairs
3850	7316	-0.51	Functionally non-similar pairs
3959	54165	-0.51	Functionally non-similar pairs
4055	4591	-0.51	Functionally non-similar pairs
4091	54778	-0.51	Functionally non-similar pairs
4131	8480	-0.51	Functionally non-similar pairs
4137	836	-0.51	Functionally non-similar pairs
4436	1026	-0.51	Functionally non-similar pairs
4741	4087	-0.51	Functionally non-similar pairs
4790	808	-0.51	Functionally non-similar pairs
4792	5300	-0.51	Functionally non-similar pairs
4869	238	-0.51	Functionally non-similar pairs
4869	6416	-0.51	Functionally non-similar pairs
4899	826	-0.51	Functionally non-similar pairs
5217	9768	-0.51	Functionally non-similar pairs
5289	8237	-0.51	Functionally non-similar pairs
5566	4836	-0.51	Functionally non-similar pairs
5576	5613	-0.51	Functionally non-similar pairs
5578	1936	-0.51	Functionally non-similar pairs
5580	7216	-0.51	Functionally non-similar pairs
5595	841	-0.51	Functionally non-similar pairs
5597	4091	-0.51	Functionally non-similar pairs
5649	10987	-0.51	Functionally non-similar pairs
5682	7316	-0.51	Functionally non-similar pairs
5687	4163	-0.51	Functionally non-similar pairs
5688	23410	-0.51	Functionally non-similar pairs
5706	7316	-0.51	Functionally non-similar pairs
5720	253980	-0.51	Functionally non-similar pairs
5747	6093	-0.51	Functionally non-similar pairs
5764	3837	-0.51	Functionally non-similar pairs
5879	1794	-0.51	Functionally non-similar pairs
5894	81848	-0.51	Functionally non-similar pairs
5894	6915	-0.51	Functionally non-similar pairs
5903	22933	-0.51	Functionally non-similar pairs
5908	7316	-0.51	Functionally non-similar pairs
5916	55629	-0.51	Functionally non-similar pairs
5980	4738	-0.51	Functionally non-similar pairs
6143	7316	-0.51	Functionally non-similar pairs
6160	7316	-0.51	Functionally non-similar pairs
6189	7316	-0.51	Functionally non-similar pairs
6198	7316	-0.51	Functionally non-similar pairs
6256	6597	-0.51	Functionally non-similar pairs
6472	7316	-0.51	Functionally non-similar pairs
6500	1994	-0.51	Functionally non-similar pairs
6612	3298	-0.51	Functionally non-similar pairs
6623	4172	-0.51	Functionally non-similar pairs
6635	7533	-0.51	Functionally non-similar pairs
6776	5159	-0.51	Functionally non-similar pairs
6857	4087	-0.51	Functionally non-similar pairs
6902	7316	-0.51	Functionally non-similar pairs
7023	79595	-0.51	Functionally non-similar pairs
7132	5579	-0.51	Functionally non-similar pairs
7167	51601	-0.51	Functionally non-similar pairs
7184	23410	-0.51	Functionally non-similar pairs
7298	7316	-0.51	Functionally non-similar pairs
7316	1937	-0.51	Functionally non-similar pairs
7316	5394	-0.51	Functionally non-similar pairs
7316	3006	-0.51	Functionally non-similar pairs
7316	3654	-0.51	Functionally non-similar pairs
7316	23195	-0.51	Functionally non-similar pairs
7316	9221	-0.51	Functionally non-similar pairs
7316	5692	-0.51	Functionally non-similar pairs
7316	7247	-0.51	Functionally non-similar pairs
7316	6845	-0.51	Functionally non-similar pairs
7323	8926	-0.51	Functionally non-similar pairs
7324	4214	-0.51	Functionally non-similar pairs
7337	10066	-0.51	Functionally non-similar pairs
7341	3299	-0.51	Functionally non-similar pairs
7392	5743	-0.51	Functionally non-similar pairs
7465	7529	-0.51	Functionally non-similar pairs
7531	330	-0.51	Functionally non-similar pairs
7531	27185	-0.51	Functionally non-similar pairs
7531	220988	-0.51	Functionally non-similar pairs
7531	55167	-0.51	Functionally non-similar pairs
7644	1994	-0.51	Functionally non-similar pairs
8481	7316	-0.51	Functionally non-similar pairs
8554	1466	-0.51	Functionally non-similar pairs
8665	3356	-0.51	Functionally non-similar pairs
8801	1762	-0.51	Functionally non-similar pairs
8805	7026	-0.51	Functionally non-similar pairs
8985	8452	-0.51	Functionally non-similar pairs
9124	2670	-0.51	Functionally non-similar pairs
9276	10014	-0.51	Functionally non-similar pairs
9318	7316	-0.51	Functionally non-similar pairs
9400	8065	-0.51	Functionally non-similar pairs
9578	8737	-0.51	Functionally non-similar pairs
9611	10009	-0.51	Functionally non-similar pairs
9638	10519	-0.51	Functionally non-similar pairs
9644	80306	-0.51	Functionally non-similar pairs
9744	9341	-0.51	Functionally non-similar pairs
9875	7316	-0.51	Functionally non-similar pairs
9960	1981	-0.51	Functionally non-similar pairs
9969	81857	-0.51	Functionally non-similar pairs
10019	5335	-0.51	Functionally non-similar pairs
10155	8453	-0.51	Functionally non-similar pairs
10253	1994	-0.51	Functionally non-similar pairs
10391	7414	-0.51	Functionally non-similar pairs
10492	127833	-0.51	Functionally non-similar pairs
10524	23411	-0.51	Functionally non-similar pairs
10575	9734	-0.51	Functionally non-similar pairs
10607	7316	-0.51	Functionally non-similar pairs
10771	2146	-0.51	Functionally non-similar pairs
11007	60493	-0.51	Functionally non-similar pairs
11079	6457	-0.51	Functionally non-similar pairs
11224	7189	-0.51	Functionally non-similar pairs
22927	10401	-0.51	Functionally non-similar pairs
23154	373156	-0.51	Functionally non-similar pairs
23710	23411	-0.51	Functionally non-similar pairs
25862	10128	-0.51	Functionally non-similar pairs
26057	4193	-0.51	Functionally non-similar pairs
26278	81	-0.51	Functionally non-similar pairs
26471	10987	-0.51	Functionally non-similar pairs
26574	4193	-0.51	Functionally non-similar pairs
51366	5595	-0.51	Functionally non-similar pairs
51562	51138	-0.51	Functionally non-similar pairs
53615	1655	-0.51	Functionally non-similar pairs
54941	7316	-0.51	Functionally non-similar pairs
55054	4711	-0.51	Functionally non-similar pairs
55131	7316	-0.51	Functionally non-similar pairs
55607	5499	-0.51	Functionally non-similar pairs
55914	4134	-0.51	Functionally non-similar pairs
58517	7316	-0.51	Functionally non-similar pairs
60488	7316	-0.51	Functionally non-similar pairs
64062	5499	-0.51	Functionally non-similar pairs
64786	23710	-0.51	Functionally non-similar pairs
64852	9128	-0.51	Functionally non-similar pairs
64895	5092	-0.51	Functionally non-similar pairs
84669	7529	-0.51	Functionally non-similar pairs
93436	55969	-0.51	Functionally non-similar pairs
52	6709	-0.5	Functionally non-similar pairs
291	7133	-0.5	Functionally non-similar pairs
348	27250	-0.5	Functionally non-similar pairs
351	642	-0.5	Functionally non-similar pairs
369	5876	-0.5	Functionally non-similar pairs
377	1994	-0.5	Functionally non-similar pairs
409	6233	-0.5	Functionally non-similar pairs
596	488	-0.5	Functionally non-similar pairs
673	3313	-0.5	Functionally non-similar pairs
861	3958	-0.5	Functionally non-similar pairs
861	7088	-0.5	Functionally non-similar pairs
868	6453	-0.5	Functionally non-similar pairs
975	7189	-0.5	Functionally non-similar pairs
1059	2908	-0.5	Functionally non-similar pairs
1207	60	-0.5	Functionally non-similar pairs
1387	5763	-0.5	Functionally non-similar pairs
1445	857	-0.5	Functionally non-similar pairs
1459	6622	-0.5	Functionally non-similar pairs
1642	7133	-0.5	Functionally non-similar pairs
1655	10397	-0.5	Functionally non-similar pairs
1743	5217	-0.5	Functionally non-similar pairs
1795	4690	-0.5	Functionally non-similar pairs
1801	7316	-0.5	Functionally non-similar pairs
1827	3654	-0.5	Functionally non-similar pairs
1936	1917	-0.5	Functionally non-similar pairs
1974	7083	-0.5	Functionally non-similar pairs
1994	25840	-0.5	Functionally non-similar pairs
1994	79085	-0.5	Functionally non-similar pairs
2065	10019	-0.5	Functionally non-similar pairs
2099	55037	-0.5	Functionally non-similar pairs
2290	4089	-0.5	Functionally non-similar pairs
2597	8452	-0.5	Functionally non-similar pairs
2643	6456	-0.5	Functionally non-similar pairs
2664	399	-0.5	Functionally non-similar pairs
2677	7316	-0.5	Functionally non-similar pairs
2752	79873	-0.5	Functionally non-similar pairs
3091	7018	-0.5	Functionally non-similar pairs
3093	23321	-0.5	Functionally non-similar pairs
3161	801	-0.5	Functionally non-similar pairs
3163	2908	-0.5	Functionally non-similar pairs
3326	8517	-0.5	Functionally non-similar pairs
3551	5590	-0.5	Functionally non-similar pairs
3611	80895	-0.5	Functionally non-similar pairs
3636	6453	-0.5	Functionally non-similar pairs
3693	23421	-0.5	Functionally non-similar pairs
3911	55729	-0.5	Functionally non-similar pairs
3911	1655	-0.5	Functionally non-similar pairs
3958	6625	-0.5	Functionally non-similar pairs
3987	25814	-0.5	Functionally non-similar pairs
4034	57142	-0.5	Functionally non-similar pairs
4137	3308	-0.5	Functionally non-similar pairs
4255	6726	-0.5	Functionally non-similar pairs
4356	64121	-0.5	Functionally non-similar pairs
4598	25913	-0.5	Functionally non-similar pairs
4641	10657	-0.5	Functionally non-similar pairs
4678	5747	-0.5	Functionally non-similar pairs
4868	8440	-0.5	Functionally non-similar pairs
5518	10399	-0.5	Functionally non-similar pairs
5521	6198	-0.5	Functionally non-similar pairs
5562	9891	-0.5	Functionally non-similar pairs
5693	6891	-0.5	Functionally non-similar pairs
5788	2549	-0.5	Functionally non-similar pairs
5894	1827	-0.5	Functionally non-similar pairs
5894	6009	-0.5	Functionally non-similar pairs
5905	51643	-0.5	Functionally non-similar pairs
5911	1994	-0.5	Functionally non-similar pairs
5912	9771	-0.5	Functionally non-similar pairs
5931	7316	-0.5	Functionally non-similar pairs
5987	7704	-0.5	Functionally non-similar pairs
5996	51573	-0.5	Functionally non-similar pairs
6129	7316	-0.5	Functionally non-similar pairs
6193	29110	-0.5	Functionally non-similar pairs
6233	8451	-0.5	Functionally non-similar pairs
6256	23421	-0.5	Functionally non-similar pairs
6455	50618	-0.5	Functionally non-similar pairs
6629	801	-0.5	Functionally non-similar pairs
6801	10574	-0.5	Functionally non-similar pairs
6853	5062	-0.5	Functionally non-similar pairs
6878	5970	-0.5	Functionally non-similar pairs
6915	8766	-0.5	Functionally non-similar pairs
7023	7443	-0.5	Functionally non-similar pairs
7067	7520	-0.5	Functionally non-similar pairs
7097	3146	-0.5	Functionally non-similar pairs
7249	6009	-0.5	Functionally non-similar pairs
7307	7316	-0.5	Functionally non-similar pairs
7314	5970	-0.5	Functionally non-similar pairs
7316	10969	-0.5	Functionally non-similar pairs
7316	85236	-0.5	Functionally non-similar pairs
7316	6134	-0.5	Functionally non-similar pairs
7316	6193	-0.5	Functionally non-similar pairs
7316	23451	-0.5	Functionally non-similar pairs
7316	93349	-0.5	Functionally non-similar pairs
7316	7341	-0.5	Functionally non-similar pairs
7316	6904	-0.5	Functionally non-similar pairs
7337	5914	-0.5	Functionally non-similar pairs
7409	2057	-0.5	Functionally non-similar pairs
7431	6853	-0.5	Functionally non-similar pairs
7531	4869	-0.5	Functionally non-similar pairs
7531	5920	-0.5	Functionally non-similar pairs
7531	23451	-0.5	Functionally non-similar pairs
7533	4215	-0.5	Functionally non-similar pairs
7703	10138	-0.5	Functionally non-similar pairs
8237	331	-0.5	Functionally non-similar pairs
8467	84172	-0.5	Functionally non-similar pairs
8550	7316	-0.5	Functionally non-similar pairs
8566	9768	-0.5	Functionally non-similar pairs
8737	25999	-0.5	Functionally non-similar pairs
8737	27005	-0.5	Functionally non-similar pairs
8773	9522	-0.5	Functionally non-similar pairs
8878	4087	-0.5	Functionally non-similar pairs
9167	4110	-0.5	Functionally non-similar pairs
9318	1642	-0.5	Functionally non-similar pairs
9533	1191	-0.5	Functionally non-similar pairs
9611	5449	-0.5	Functionally non-similar pairs
9636	6311	-0.5	Functionally non-similar pairs
9727	382	-0.5	Functionally non-similar pairs
9744	51454	-0.5	Functionally non-similar pairs
9862	2099	-0.5	Functionally non-similar pairs
9867	1994	-0.5	Functionally non-similar pairs
9918	7316	-0.5	Functionally non-similar pairs
9975	2959	-0.5	Functionally non-similar pairs
10002	9611	-0.5	Functionally non-similar pairs
10155	25782	-0.5	Functionally non-similar pairs
10297	8697	-0.5	Functionally non-similar pairs
10299	7316	-0.5	Functionally non-similar pairs
10399	6714	-0.5	Functionally non-similar pairs
10540	23299	-0.5	Functionally non-similar pairs
10603	3636	-0.5	Functionally non-similar pairs
10606	9513	-0.5	Functionally non-similar pairs
10755	79797	-0.5	Functionally non-similar pairs
10900	5906	-0.5	Functionally non-similar pairs
10992	988	-0.5	Functionally non-similar pairs
11033	4691	-0.5	Functionally non-similar pairs
23019	23326	-0.5	Functionally non-similar pairs
23263	4087	-0.5	Functionally non-similar pairs
23576	1994	-0.5	Functionally non-similar pairs
23640	55183	-0.5	Functionally non-similar pairs
26994	7311	-0.5	Functionally non-similar pairs
27018	7185	-0.5	Functionally non-similar pairs
28964	9815	-0.5	Functionally non-similar pairs
51100	65095	-0.5	Functionally non-similar pairs
54982	7316	-0.5	Functionally non-similar pairs
55643	7150	-0.5	Functionally non-similar pairs
55755	51631	-0.5	Functionally non-similar pairs
55885	4670	-0.5	Functionally non-similar pairs
60673	3030	-0.5	Functionally non-similar pairs
63893	5987	-0.5	Functionally non-similar pairs
79228	7316	-0.5	Functionally non-similar pairs
79751	837	-0.5	Functionally non-similar pairs
79873	5866	-0.5	Functionally non-similar pairs
80028	5359	-0.5	Functionally non-similar pairs
80342	29888	-0.5	Functionally non-similar pairs
203068	7189	-0.5	Functionally non-similar pairs
48	51564	-0.49	Functionally non-similar pairs
59	55832	-0.49	Functionally non-similar pairs
81	3838	-0.49	Functionally non-similar pairs
118	3065	-0.49	Functionally non-similar pairs
142	1026	-0.49	Functionally non-similar pairs
162	1387	-0.49	Functionally non-similar pairs
183	50618	-0.49	Functionally non-similar pairs
329	2778	-0.49	Functionally non-similar pairs
582	29109	-0.49	Functionally non-similar pairs
701	2512	-0.49	Functionally non-similar pairs
836	22985	-0.49	Functionally non-similar pairs
836	2017	-0.49	Functionally non-similar pairs
868	6456	-0.49	Functionally non-similar pairs
908	4214	-0.49	Functionally non-similar pairs
994	7316	-0.49	Functionally non-similar pairs
1022	2967	-0.49	Functionally non-similar pairs
1029	57862	-0.49	Functionally non-similar pairs
1212	1459	-0.49	Functionally non-similar pairs
1278	5993	-0.49	Functionally non-similar pairs
1362	6929	-0.49	Functionally non-similar pairs
1399	2549	-0.49	Functionally non-similar pairs
1639	6772	-0.49	Functionally non-similar pairs
1655	5300	-0.49	Functionally non-similar pairs
1676	840	-0.49	Functionally non-similar pairs
1778	1936	-0.49	Functionally non-similar pairs
1876	369	-0.49	Functionally non-similar pairs
1951	3659	-0.49	Functionally non-similar pairs
1994	10193	-0.49	Functionally non-similar pairs
1994	23248	-0.49	Functionally non-similar pairs
2002	1994	-0.49	Functionally non-similar pairs
2065	7756	-0.49	Functionally non-similar pairs
2101	55629	-0.49	Functionally non-similar pairs
2113	334	-0.49	Functionally non-similar pairs
2146	55506	-0.49	Functionally non-similar pairs
2175	1398	-0.49	Functionally non-similar pairs
2512	53371	-0.49	Functionally non-similar pairs
2770	63940	-0.49	Functionally non-similar pairs
2783	7189	-0.49	Functionally non-similar pairs
2954	2534	-0.49	Functionally non-similar pairs
3091	7015	-0.49	Functionally non-similar pairs
3093	2778	-0.49	Functionally non-similar pairs
3164	9557	-0.49	Functionally non-similar pairs
3219	10514	-0.49	Functionally non-similar pairs
3394	2873	-0.49	Functionally non-similar pairs
3433	6633	-0.49	Functionally non-similar pairs
3434	114034	-0.49	Functionally non-similar pairs
4048	7316	-0.49	Functionally non-similar pairs
4087	10273	-0.49	Functionally non-similar pairs
4131	7307	-0.49	Functionally non-similar pairs
4137	841	-0.49	Functionally non-similar pairs
4193	54680	-0.49	Functionally non-similar pairs
4204	4904	-0.49	Functionally non-similar pairs
4292	6709	-0.49	Functionally non-similar pairs
4359	5691	-0.49	Functionally non-similar pairs
4437	4292	-0.49	Functionally non-similar pairs
4438	7411	-0.49	Functionally non-similar pairs
4502	29761	-0.49	Functionally non-similar pairs
4609	26038	-0.49	Functionally non-similar pairs
4690	1952	-0.49	Functionally non-similar pairs
4790	1213	-0.49	Functionally non-similar pairs
4792	5590	-0.49	Functionally non-similar pairs
4793	1213	-0.49	Functionally non-similar pairs
5217	10625	-0.49	Functionally non-similar pairs
5250	7316	-0.49	Functionally non-similar pairs
5308	3190	-0.49	Functionally non-similar pairs
5430	8065	-0.49	Functionally non-similar pairs
5515	5523	-0.49	Functionally non-similar pairs
5516	3476	-0.49	Functionally non-similar pairs
5516	5970	-0.49	Functionally non-similar pairs
5524	10694	-0.49	Functionally non-similar pairs
5566	5906	-0.49	Functionally non-similar pairs
5576	10672	-0.49	Functionally non-similar pairs
5579	1601	-0.49	Functionally non-similar pairs
5595	6850	-0.49	Functionally non-similar pairs
5603	3945	-0.49	Functionally non-similar pairs
5618	2971	-0.49	Functionally non-similar pairs
5635	79666	-0.49	Functionally non-similar pairs
5663	4855	-0.49	Functionally non-similar pairs
5684	3306	-0.49	Functionally non-similar pairs
5685	6233	-0.49	Functionally non-similar pairs
5764	2908	-0.49	Functionally non-similar pairs
5894	673	-0.49	Functionally non-similar pairs
5908	1114	-0.49	Functionally non-similar pairs
5929	29110	-0.49	Functionally non-similar pairs
5999	1315	-0.49	Functionally non-similar pairs
6001	801	-0.49	Functionally non-similar pairs
6002	8451	-0.49	Functionally non-similar pairs
6119	7030	-0.49	Functionally non-similar pairs
6134	5663	-0.49	Functionally non-similar pairs
6176	5764	-0.49	Functionally non-similar pairs
6189	1649	-0.49	Functionally non-similar pairs
6198	8878	-0.49	Functionally non-similar pairs
6347	4176	-0.49	Functionally non-similar pairs
6601	3622	-0.49	Functionally non-similar pairs
6643	8848	-0.49	Functionally non-similar pairs
6654	6453	-0.49	Functionally non-similar pairs
6829	8723	-0.49	Functionally non-similar pairs
6872	10923	-0.49	Functionally non-similar pairs
7025	9318	-0.49	Functionally non-similar pairs
7041	2185	-0.49	Functionally non-similar pairs
7067	23421	-0.49	Functionally non-similar pairs
7094	64754	-0.49	Functionally non-similar pairs
7280	25913	-0.49	Functionally non-similar pairs
7290	4209	-0.49	Functionally non-similar pairs
7316	23	-0.49	Functionally non-similar pairs
7316	329	-0.49	Functionally non-similar pairs
7316	3012	-0.49	Functionally non-similar pairs
7316	8518	-0.49	Functionally non-similar pairs
7316	6204	-0.49	Functionally non-similar pairs
7316	57187	-0.49	Functionally non-similar pairs
7316	57602	-0.49	Functionally non-similar pairs
7322	64320	-0.49	Functionally non-similar pairs
7454	5879	-0.49	Functionally non-similar pairs
7514	7316	-0.49	Functionally non-similar pairs
7531	3646	-0.49	Functionally non-similar pairs
7531	5562	-0.49	Functionally non-similar pairs
7531	6188	-0.49	Functionally non-similar pairs
7533	8452	-0.49	Functionally non-similar pairs
7533	3621	-0.49	Functionally non-similar pairs
7597	5092	-0.49	Functionally non-similar pairs
7786	1994	-0.49	Functionally non-similar pairs
8027	7316	-0.49	Functionally non-similar pairs
8204	7316	-0.49	Functionally non-similar pairs
8453	50813	-0.49	Functionally non-similar pairs
8467	7316	-0.49	Functionally non-similar pairs
8497	831	-0.49	Functionally non-similar pairs
8541	831	-0.49	Functionally non-similar pairs
8543	3065	-0.49	Functionally non-similar pairs
9229	50618	-0.49	Functionally non-similar pairs
9349	7316	-0.49	Functionally non-similar pairs
9361	140545	-0.49	Functionally non-similar pairs
9459	28964	-0.49	Functionally non-similar pairs
9636	1938	-0.49	Functionally non-similar pairs
9771	5906	-0.49	Functionally non-similar pairs
10095	57180	-0.49	Functionally non-similar pairs
10111	10524	-0.49	Functionally non-similar pairs
10128	7316	-0.49	Functionally non-similar pairs
10130	7316	-0.49	Functionally non-similar pairs
10206	8878	-0.49	Functionally non-similar pairs
10262	988	-0.49	Functionally non-similar pairs
10273	4790	-0.49	Functionally non-similar pairs
10298	7529	-0.49	Functionally non-similar pairs
10376	8451	-0.49	Functionally non-similar pairs
10539	25865	-0.49	Functionally non-similar pairs
10549	7014	-0.49	Functionally non-similar pairs
10891	23054	-0.49	Functionally non-similar pairs
10923	5430	-0.49	Functionally non-similar pairs
10971	3030	-0.49	Functionally non-similar pairs
10971	7094	-0.49	Functionally non-similar pairs
10987	55958	-0.49	Functionally non-similar pairs
11067	26292	-0.49	Functionally non-similar pairs
11337	51202	-0.49	Functionally non-similar pairs
22933	3621	-0.49	Functionally non-similar pairs
23139	11186	-0.49	Functionally non-similar pairs
23191	26999	-0.49	Functionally non-similar pairs
23521	7316	-0.49	Functionally non-similar pairs
23649	7316	-0.49	Functionally non-similar pairs
25814	8764	-0.49	Functionally non-similar pairs
25994	837	-0.49	Functionally non-similar pairs
27043	1387	-0.49	Functionally non-similar pairs
27429	5663	-0.49	Functionally non-similar pairs
28996	6478	-0.49	Functionally non-similar pairs
54472	1432	-0.49	Functionally non-similar pairs
54815	10298	-0.49	Functionally non-similar pairs
55038	5521	-0.49	Functionally non-similar pairs
55054	10576	-0.49	Functionally non-similar pairs
55616	8517	-0.49	Functionally non-similar pairs
55914	23410	-0.49	Functionally non-similar pairs
57037	65057	-0.49	Functionally non-similar pairs
57596	5987	-0.49	Functionally non-similar pairs
64601	64400	-0.49	Functionally non-similar pairs
79751	8764	-0.49	Functionally non-similar pairs
79871	11321	-0.49	Functionally non-similar pairs
80204	2664	-0.49	Functionally non-similar pairs
80789	5518	-0.49	Functionally non-similar pairs
114883	8340	-0.49	Functionally non-similar pairs
548596	3106	-0.49	Functionally non-similar pairs
31	51547	-0.48	Functionally non-similar pairs
59	8452	-0.48	Functionally non-similar pairs
[truncated: 80,854 more rows]

## Sheet: Pocket_PPI
Gene Entrez IDs (Interaction A)	Gene Entrez IDs (Interaction B)	PCC value	Functional classification
1192	7067	-0.8	Functionally non-similar pairs
22919	667	-0.76	Functionally non-similar pairs
22919	10013	-0.76	Functionally non-similar pairs
4035	22919	-0.76	Functionally non-similar pairs
7316	1933	-0.74	Functionally non-similar pairs
535	1192	-0.73	Functionally non-similar pairs
7329	22927	-0.71	Functionally non-similar pairs
11051	5764	-0.7	Functionally non-similar pairs
11051	22933	-0.7	Functionally non-similar pairs
7329	4193	-0.68	Functionally non-similar pairs
6678	841	-0.68	Functionally non-similar pairs
2335	3676	-0.67	Functionally non-similar pairs
4282	7189	-0.66	Functionally non-similar pairs
2002	7329	-0.66	Functionally non-similar pairs
7316	79009	-0.66	Functionally non-similar pairs
8772	5590	-0.65	Functionally non-similar pairs
347	8428	-0.65	Functionally non-similar pairs
4615	7531	-0.65	Functionally non-similar pairs
7329	51199	-0.64	Functionally non-similar pairs
11170	9958	-0.64	Functionally non-similar pairs
25828	55145	-0.64	Functionally non-similar pairs
10291	23710	-0.63	Functionally non-similar pairs
11051	2	-0.63	Functionally non-similar pairs
1780	11051	-0.63	Functionally non-similar pairs
7157	3705	-0.62	Functionally non-similar pairs
7157	22933	-0.62	Functionally non-similar pairs
288	8772	-0.62	Functionally non-similar pairs
6117	7316	-0.61	Functionally non-similar pairs
7157	10397	-0.61	Functionally non-similar pairs
4287	7332	-0.61	Functionally non-similar pairs
5335	695	-0.61	Functionally non-similar pairs
1676	9958	-0.61	Functionally non-similar pairs
1933	1917	-0.6	Functionally non-similar pairs
2034	6776	-0.6	Functionally non-similar pairs
7157	53826	-0.6	Functionally non-similar pairs
4000	7329	-0.6	Functionally non-similar pairs
10297	22919	-0.6	Functionally non-similar pairs
1152	9958	-0.6	Functionally non-similar pairs
1501	11051	-0.6	Functionally non-similar pairs
2034	7341	-0.59	Functionally non-similar pairs
2965	2967	-0.59	Functionally non-similar pairs
8289	8453	-0.59	Functionally non-similar pairs
7157	5747	-0.59	Functionally non-similar pairs
960	5590	-0.59	Functionally non-similar pairs
11051	23446	-0.59	Functionally non-similar pairs
567	10726	-0.58	Functionally non-similar pairs
567	5300	-0.58	Functionally non-similar pairs
7329	5465	-0.58	Functionally non-similar pairs
6711	1432	-0.58	Functionally non-similar pairs
7157	7316	-0.58	Functionally non-similar pairs
9958	8237	-0.58	Functionally non-similar pairs
7874	7316	-0.58	Functionally non-similar pairs
595	2071	-0.58	Functionally non-similar pairs
9670	7329	-0.58	Functionally non-similar pairs
5432	2965	-0.58	Functionally non-similar pairs
1410	7157	-0.58	Functionally non-similar pairs
10075	7874	-0.58	Functionally non-similar pairs
8772	25999	-0.57	Functionally non-similar pairs
7157	9338	-0.57	Functionally non-similar pairs
9699	4690	-0.57	Functionally non-similar pairs
7345	7311	-0.57	Functionally non-similar pairs
4176	2034	-0.57	Functionally non-similar pairs
1639	22919	-0.57	Functionally non-similar pairs
79666	25876	-0.57	Functionally non-similar pairs
7329	27330	-0.56	Functionally non-similar pairs
7082	10657	-0.56	Functionally non-similar pairs
862	3065	-0.56	Functionally non-similar pairs
347	9768	-0.56	Functionally non-similar pairs
4776	1432	-0.56	Functionally non-similar pairs
2752	7329	-0.56	Functionally non-similar pairs
1363	6117	-0.56	Functionally non-similar pairs
183	7157	-0.56	Functionally non-similar pairs
8772	8682	-0.55	Functionally non-similar pairs
7329	1213	-0.55	Functionally non-similar pairs
6711	6772	-0.55	Functionally non-similar pairs
8655	8764	-0.55	Functionally non-similar pairs
5110	3106	-0.55	Functionally non-similar pairs
4615	3320	-0.55	Functionally non-similar pairs
4776	900	-0.55	Functionally non-similar pairs
11250	25	-0.55	Functionally non-similar pairs
3265	5908	-0.54	Functionally non-similar pairs
3265	6018	-0.54	Functionally non-similar pairs
7329	79444	-0.54	Functionally non-similar pairs
7329	28996	-0.54	Functionally non-similar pairs
7329	4214	-0.54	Functionally non-similar pairs
7157	28996	-0.54	Functionally non-similar pairs
7157	3303	-0.54	Functionally non-similar pairs
10291	322	-0.54	Functionally non-similar pairs
595	7709	-0.54	Functionally non-similar pairs
4790	6711	-0.54	Functionally non-similar pairs
57161	2335	-0.54	Functionally non-similar pairs
3265	6654	-0.53	Functionally non-similar pairs
6711	51547	-0.53	Functionally non-similar pairs
5111	7316	-0.53	Functionally non-similar pairs
2335	51547	-0.53	Functionally non-similar pairs
27335	7316	-0.53	Functionally non-similar pairs
7157	287	-0.53	Functionally non-similar pairs
7157	22927	-0.53	Functionally non-similar pairs
7157	4131	-0.53	Functionally non-similar pairs
7157	4855	-0.53	Functionally non-similar pairs
960	2066	-0.53	Functionally non-similar pairs
9325	7026	-0.53	Functionally non-similar pairs
7082	51547	-0.53	Functionally non-similar pairs
55145	9513	-0.53	Functionally non-similar pairs
1029	7329	-0.53	Functionally non-similar pairs
1786	6678	-0.53	Functionally non-similar pairs
773	6342	-0.53	Functionally non-similar pairs
5077	27335	-0.53	Functionally non-similar pairs
78986	7157	-0.53	Functionally non-similar pairs
317	54205	-0.52	Functionally non-similar pairs
9699	4218	-0.52	Functionally non-similar pairs
6663	7329	-0.52	Functionally non-similar pairs
16	1933	-0.52	Functionally non-similar pairs
4792	8655	-0.52	Functionally non-similar pairs
5358	9641	-0.51	Functionally non-similar pairs
8655	3106	-0.51	Functionally non-similar pairs
9101	57132	-0.51	Functionally non-similar pairs
9101	3881	-0.51	Functionally non-similar pairs
4193	25	-0.51	Functionally non-similar pairs
2906	7082	-0.51	Functionally non-similar pairs
5184	7874	-0.51	Functionally non-similar pairs
7329	2099	-0.5	Functionally non-similar pairs
51196	4893	-0.5	Functionally non-similar pairs
57062	8772	-0.5	Functionally non-similar pairs
488	8717	-0.5	Functionally non-similar pairs
3646	2034	-0.5	Functionally non-similar pairs
1780	7157	-0.5	Functionally non-similar pairs
5860	9958	-0.5	Functionally non-similar pairs
5077	25	-0.5	Functionally non-similar pairs
7703	7874	-0.5	Functionally non-similar pairs
310	9869	-0.5	Functionally non-similar pairs
2934	2272	-0.49	Functionally non-similar pairs
6117	4771	-0.49	Functionally non-similar pairs
5034	1974	-0.49	Functionally non-similar pairs
10291	7316	-0.49	Functionally non-similar pairs
11051	3299	-0.49	Functionally non-similar pairs
6776	2335	-0.49	Functionally non-similar pairs
2130	2034	-0.49	Functionally non-similar pairs
6285	7157	-0.49	Functionally non-similar pairs
6789	25	-0.49	Functionally non-similar pairs
3434	6626	-0.49	Functionally non-similar pairs
5783	8772	-0.48	Functionally non-similar pairs
5034	8452	-0.48	Functionally non-similar pairs
7157	5602	-0.48	Functionally non-similar pairs
7157	3164	-0.48	Functionally non-similar pairs
7157	7023	-0.48	Functionally non-similar pairs
4287	10273	-0.48	Functionally non-similar pairs
25	2885	-0.48	Functionally non-similar pairs
23301	10938	-0.48	Functionally non-similar pairs
3815	2885	-0.48	Functionally non-similar pairs
7082	8480	-0.48	Functionally non-similar pairs
7874	4193	-0.48	Functionally non-similar pairs
23286	55183	-0.48	Functionally non-similar pairs
3146	3553	-0.48	Functionally non-similar pairs
57716	25	-0.48	Functionally non-similar pairs
2065	5290	-0.48	Functionally non-similar pairs
10270	595	-0.48	Functionally non-similar pairs
8772	7316	-0.47	Functionally non-similar pairs
387	398	-0.47	Functionally non-similar pairs
7329	201254	-0.47	Functionally non-similar pairs
8655	4548	-0.47	Functionally non-similar pairs
10291	7416	-0.47	Functionally non-similar pairs
6303	10980	-0.47	Functionally non-similar pairs
4615	11273	-0.47	Functionally non-similar pairs
7372	7316	-0.47	Functionally non-similar pairs
10587	2965	-0.47	Functionally non-similar pairs
5682	51171	-0.47	Functionally non-similar pairs
4253	25	-0.47	Functionally non-similar pairs
7428	4735	-0.47	Functionally non-similar pairs
9446	9869	-0.47	Functionally non-similar pairs
3265	7409	-0.46	Functionally non-similar pairs
567	808	-0.46	Functionally non-similar pairs
387	50649	-0.46	Functionally non-similar pairs
5321	10524	-0.46	Functionally non-similar pairs
7157	403	-0.46	Functionally non-similar pairs
7157	770	-0.46	Functionally non-similar pairs
7157	8648	-0.46	Functionally non-similar pairs
7157	6271	-0.46	Functionally non-similar pairs
7345	3692	-0.46	Functionally non-similar pairs
4615	10376	-0.46	Functionally non-similar pairs
7097	3265	-0.46	Functionally non-similar pairs
3308	2034	-0.46	Functionally non-similar pairs
5873	9699	-0.46	Functionally non-similar pairs
79723	25	-0.46	Functionally non-similar pairs
11033	5290	-0.46	Functionally non-similar pairs
51176	595	-0.46	Functionally non-similar pairs
10915	9869	-0.46	Functionally non-similar pairs
3265	8315	-0.45	Functionally non-similar pairs
695	79837	-0.45	Functionally non-similar pairs
1933	9706	-0.45	Functionally non-similar pairs
3251	4163	-0.45	Functionally non-similar pairs
7157	5521	-0.45	Functionally non-similar pairs
7157	5578	-0.45	Functionally non-similar pairs
7157	7314	-0.45	Functionally non-similar pairs
9252	1460	-0.45	Functionally non-similar pairs
5286	5036	-0.45	Functionally non-similar pairs
51196	5906	-0.45	Functionally non-similar pairs
51389	10013	-0.45	Functionally non-similar pairs
7082	1994	-0.45	Functionally non-similar pairs
4615	10013	-0.45	Functionally non-similar pairs
595	8452	-0.45	Functionally non-similar pairs
4776	1387	-0.45	Functionally non-similar pairs
5293	3265	-0.45	Functionally non-similar pairs
4286	7329	-0.45	Functionally non-similar pairs
5590	695	-0.45	Functionally non-similar pairs
80342	8655	-0.45	Functionally non-similar pairs
5955	8717	-0.45	Functionally non-similar pairs
4163	22919	-0.45	Functionally non-similar pairs
83637	7157	-0.45	Functionally non-similar pairs
9826	25	-0.45	Functionally non-similar pairs
9229	25	-0.45	Functionally non-similar pairs
6478	51196	-0.45	Functionally non-similar pairs
5159	5290	-0.45	Functionally non-similar pairs
5296	5290	-0.45	Functionally non-similar pairs
138046	9491	-0.45	Functionally non-similar pairs
9873	5654	-0.45	Functionally non-similar pairs
3265	7189	-0.44	Functionally non-similar pairs
387	23263	-0.44	Functionally non-similar pairs
387	5590	-0.44	Functionally non-similar pairs
5358	4790	-0.44	Functionally non-similar pairs
2961	2963	-0.44	Functionally non-similar pairs
2060	7311	-0.44	Functionally non-similar pairs
2034	4172	-0.44	Functionally non-similar pairs
7157	27113	-0.44	Functionally non-similar pairs
6303	22929	-0.44	Functionally non-similar pairs
11051	7316	-0.44	Functionally non-similar pairs
5290	8878	-0.44	Functionally non-similar pairs
2533	25	-0.44	Functionally non-similar pairs
7082	10686	-0.44	Functionally non-similar pairs
6626	988	-0.44	Functionally non-similar pairs
6626	1029	-0.44	Functionally non-similar pairs
362	2745	-0.44	Functionally non-similar pairs
7428	10728	-0.44	Functionally non-similar pairs
7314	8717	-0.44	Functionally non-similar pairs
4149	2034	-0.44	Functionally non-similar pairs
9734	7157	-0.44	Functionally non-similar pairs
5595	7157	-0.44	Functionally non-similar pairs
9522	7157	-0.44	Functionally non-similar pairs
5764	60489	-0.44	Functionally non-similar pairs
3265	5294	-0.43	Functionally non-similar pairs
5783	3394	-0.43	Functionally non-similar pairs
10043	58155	-0.43	Functionally non-similar pairs
7157	59	-0.43	Functionally non-similar pairs
7157	324	-0.43	Functionally non-similar pairs
7157	5600	-0.43	Functionally non-similar pairs
5930	6714	-0.43	Functionally non-similar pairs
11051	22920	-0.43	Functionally non-similar pairs
11051	7088	-0.43	Functionally non-similar pairs
7345	9474	-0.43	Functionally non-similar pairs
857	695	-0.43	Functionally non-similar pairs
8396	695	-0.43	Functionally non-similar pairs
26986	8655	-0.43	Functionally non-similar pairs
8522	10291	-0.43	Functionally non-similar pairs
2151	25	-0.43	Functionally non-similar pairs
3841	8125	-0.43	Functionally non-similar pairs
6777	595	-0.43	Functionally non-similar pairs
10190	9869	-0.43	Functionally non-similar pairs
6711	55729	-0.42	Functionally non-similar pairs
5783	51735	-0.42	Functionally non-similar pairs
2965	2067	-0.42	Functionally non-similar pairs
7157	6376	-0.42	Functionally non-similar pairs
7157	9988	-0.42	Functionally non-similar pairs
7157	10891	-0.42	Functionally non-similar pairs
8804	5933	-0.42	Functionally non-similar pairs
5290	2099	-0.42	Functionally non-similar pairs
7345	7329	-0.42	Functionally non-similar pairs
5654	9425	-0.42	Functionally non-similar pairs
5660	7337	-0.42	Functionally non-similar pairs
6655	3265	-0.42	Functionally non-similar pairs
4771	8772	-0.42	Functionally non-similar pairs
7703	7329	-0.42	Functionally non-similar pairs
5575	7329	-0.42	Functionally non-similar pairs
2634	1460	-0.42	Functionally non-similar pairs
3958	7157	-0.42	Functionally non-similar pairs
9891	7157	-0.42	Functionally non-similar pairs
226	9958	-0.42	Functionally non-similar pairs
2051	6303	-0.42	Functionally non-similar pairs
23122	56925	-0.42	Functionally non-similar pairs
2752	5930	-0.42	Functionally non-similar pairs
6167	11197	-0.42	Functionally non-similar pairs
5159	2120	-0.42	Functionally non-similar pairs
7316	54952	-0.42	Functionally non-similar pairs
4292	55742	-0.42	Functionally non-similar pairs
5320	7874	-0.42	Functionally non-similar pairs
6776	116986	-0.42	Functionally non-similar pairs
5511	9869	-0.42	Functionally non-similar pairs
3265	5290	-0.41	Functionally non-similar pairs
567	2947	-0.41	Functionally non-similar pairs
7329	3316	-0.41	Functionally non-similar pairs
7329	10524	-0.41	Functionally non-similar pairs
7329	7021	-0.41	Functionally non-similar pairs
5783	29117	-0.41	Functionally non-similar pairs
8289	7023	-0.41	Functionally non-similar pairs
916	2059	-0.41	Functionally non-similar pairs
7157	55800	-0.41	Functionally non-similar pairs
11051	5648	-0.41	Functionally non-similar pairs
7345	7157	-0.41	Functionally non-similar pairs
7913	1616	-0.41	Functionally non-similar pairs
4735	5413	-0.41	Functionally non-similar pairs
80204	4282	-0.41	Functionally non-similar pairs
596	8655	-0.41	Functionally non-similar pairs
9867	11124	-0.41	Functionally non-similar pairs
53916	2335	-0.41	Functionally non-similar pairs
51710	1460	-0.41	Functionally non-similar pairs
7316	4288	-0.41	Functionally non-similar pairs
4609	9699	-0.41	Functionally non-similar pairs
3717	25	-0.41	Functionally non-similar pairs
2906	10207	-0.41	Functionally non-similar pairs
23495	4615	-0.41	Functionally non-similar pairs
6197	9223	-0.41	Functionally non-similar pairs
5926	595	-0.41	Functionally non-similar pairs
3184	595	-0.41	Functionally non-similar pairs
7329	1616	-0.4	Functionally non-similar pairs
6711	9641	-0.4	Functionally non-similar pairs
207	10206	-0.4	Functionally non-similar pairs
7157	23072	-0.4	Functionally non-similar pairs
9252	1978	-0.4	Functionally non-similar pairs
8804	5934	-0.4	Functionally non-similar pairs
5290	7533	-0.4	Functionally non-similar pairs
1633	51280	-0.4	Functionally non-similar pairs
5713	7316	-0.4	Functionally non-similar pairs
9491	23641	-0.4	Functionally non-similar pairs
4776	7124	-0.4	Functionally non-similar pairs
7681	7329	-0.4	Functionally non-similar pairs
9063	7329	-0.4	Functionally non-similar pairs
8848	5111	-0.4	Functionally non-similar pairs
4163	10728	-0.4	Functionally non-similar pairs
599	581	-0.4	Functionally non-similar pairs
6314	2335	-0.4	Functionally non-similar pairs
2935	5295	-0.4	Functionally non-similar pairs
5216	5295	-0.4	Functionally non-similar pairs
9610	25	-0.4	Functionally non-similar pairs
7316	25	-0.4	Functionally non-similar pairs
8525	6303	-0.4	Functionally non-similar pairs
5335	10451	-0.4	Functionally non-similar pairs
10987	10207	-0.4	Functionally non-similar pairs
7343	5290	-0.4	Functionally non-similar pairs
667	26146	-0.4	Functionally non-similar pairs
861	862	-0.4	Functionally non-similar pairs
4303	7874	-0.4	Functionally non-similar pairs
5981	595	-0.4	Functionally non-similar pairs
4801	1536	-0.4	Functionally non-similar pairs
7329	10210	-0.39	Functionally non-similar pairs
7329	8848	-0.39	Functionally non-similar pairs
7329	7791	-0.39	Functionally non-similar pairs
695	8394	-0.39	Functionally non-similar pairs
8655	10399	-0.39	Functionally non-similar pairs
2961	3326	-0.39	Functionally non-similar pairs
581	5590	-0.39	Functionally non-similar pairs
604	23613	-0.39	Functionally non-similar pairs
8289	22933	-0.39	Functionally non-similar pairs
7157	3732	-0.39	Functionally non-similar pairs
405	7329	-0.39	Functionally non-similar pairs
60682	55290	-0.39	Functionally non-similar pairs
3937	6456	-0.39	Functionally non-similar pairs
26146	23499	-0.39	Functionally non-similar pairs
6513	7329	-0.39	Functionally non-similar pairs
4118	695	-0.39	Functionally non-similar pairs
2064	2060	-0.39	Functionally non-similar pairs
3320	8717	-0.39	Functionally non-similar pairs
3695	2335	-0.39	Functionally non-similar pairs
7283	5295	-0.39	Functionally non-similar pairs
3872	7874	-0.39	Functionally non-similar pairs
8648	595	-0.39	Functionally non-similar pairs
51701	9869	-0.39	Functionally non-similar pairs
387	1400	-0.38	Functionally non-similar pairs
6711	8454	-0.38	Functionally non-similar pairs
2934	836	-0.38	Functionally non-similar pairs
2961	4193	-0.38	Functionally non-similar pairs
10043	57473	-0.38	Functionally non-similar pairs
6117	27343	-0.38	Functionally non-similar pairs
1848	7988	-0.38	Functionally non-similar pairs
2335	6908	-0.38	Functionally non-similar pairs
1965	5610	-0.38	Functionally non-similar pairs
2965	6257	-0.38	Functionally non-similar pairs
604	2305	-0.38	Functionally non-similar pairs
11051	5432	-0.38	Functionally non-similar pairs
9046	26128	-0.38	Functionally non-similar pairs
23075	1951	-0.38	Functionally non-similar pairs
26146	10439	-0.38	Functionally non-similar pairs
22818	7316	-0.38	Functionally non-similar pairs
9491	57144	-0.38	Functionally non-similar pairs
23286	79577	-0.38	Functionally non-similar pairs
8036	3265	-0.38	Functionally non-similar pairs
11113	387	-0.38	Functionally non-similar pairs
5578	695	-0.38	Functionally non-similar pairs
4605	5321	-0.38	Functionally non-similar pairs
54840	7515	-0.38	Functionally non-similar pairs
145781	8655	-0.38	Functionally non-similar pairs
4899	8655	-0.38	Functionally non-similar pairs
27242	8717	-0.38	Functionally non-similar pairs
55660	2335	-0.38	Functionally non-similar pairs
324	22919	-0.38	Functionally non-similar pairs
55643	7157	-0.38	Functionally non-similar pairs
5310	7157	-0.38	Functionally non-similar pairs
5364	5336	-0.38	Functionally non-similar pairs
6776	595	-0.38	Functionally non-similar pairs
10971	5998	-0.38	Functionally non-similar pairs
387	8506	-0.37	Functionally non-similar pairs
7329	51564	-0.37	Functionally non-similar pairs
7329	3298	-0.37	Functionally non-similar pairs
3456	2959	-0.37	Functionally non-similar pairs
5295	3980	-0.37	Functionally non-similar pairs
5295	4615	-0.37	Functionally non-similar pairs
95	7265	-0.37	Functionally non-similar pairs
1460	7159	-0.37	Functionally non-similar pairs
7157	5587	-0.37	Functionally non-similar pairs
9101	6335	-0.37	Functionally non-similar pairs
5284	79003	-0.37	Functionally non-similar pairs
4287	1460	-0.37	Functionally non-similar pairs
4287	9611	-0.37	Functionally non-similar pairs
25	22999	-0.37	Functionally non-similar pairs
7874	63967	-0.37	Functionally non-similar pairs
9491	7316	-0.37	Functionally non-similar pairs
9805	6648	-0.37	Functionally non-similar pairs
10550	7515	-0.37	Functionally non-similar pairs
55256	1629	-0.37	Functionally non-similar pairs
7514	405	-0.37	Functionally non-similar pairs
8529	25	-0.37	Functionally non-similar pairs
975	5930	-0.37	Functionally non-similar pairs
25937	11051	-0.37	Functionally non-similar pairs
8651	3815	-0.37	Functionally non-similar pairs
6224	5290	-0.37	Functionally non-similar pairs
23072	7874	-0.37	Functionally non-similar pairs
9689	9223	-0.37	Functionally non-similar pairs
7329	7704	-0.36	Functionally non-similar pairs
6711	4089	-0.36	Functionally non-similar pairs
6711	26146	-0.36	Functionally non-similar pairs
5358	3106	-0.36	Functionally non-similar pairs
3251	7428	-0.36	Functionally non-similar pairs
2934	1445	-0.36	Functionally non-similar pairs
2934	5290	-0.36	Functionally non-similar pairs
4688	9618	-0.36	Functionally non-similar pairs
2162	7083	-0.36	Functionally non-similar pairs
1848	56159	-0.36	Functionally non-similar pairs
5110	1387	-0.36	Functionally non-similar pairs
8815	3303	-0.36	Functionally non-similar pairs
604	29789	-0.36	Functionally non-similar pairs
604	50485	-0.36	Functionally non-similar pairs
7157	51438	-0.36	Functionally non-similar pairs
7157	6233	-0.36	Functionally non-similar pairs
5930	253461	-0.36	Functionally non-similar pairs
11051	6310	-0.36	Functionally non-similar pairs
3815	3717	-0.36	Functionally non-similar pairs
9491	11007	-0.36	Functionally non-similar pairs
595	4176	-0.36	Functionally non-similar pairs
1536	5087	-0.36	Functionally non-similar pairs
11077	7329	-0.36	Functionally non-similar pairs
6337	7329	-0.36	Functionally non-similar pairs
9636	5358	-0.36	Functionally non-similar pairs
1387	3456	-0.36	Functionally non-similar pairs
55540	5111	-0.36	Functionally non-similar pairs
11235	5783	-0.36	Functionally non-similar pairs
673	207	-0.36	Functionally non-similar pairs
9063	207	-0.36	Functionally non-similar pairs
3303	11124	-0.36	Functionally non-similar pairs
1385	2335	-0.36	Functionally non-similar pairs
23483	5295	-0.36	Functionally non-similar pairs
51341	7157	-0.36	Functionally non-similar pairs
79921	7874	-0.36	Functionally non-similar pairs
1386	595	-0.36	Functionally non-similar pairs
3265	11186	-0.35	Functionally non-similar pairs
2934	2185	-0.35	Functionally non-similar pairs
5034	9638	-0.35	Functionally non-similar pairs
5295	2965	-0.35	Functionally non-similar pairs
7157	10075	-0.35	Functionally non-similar pairs
7157	6872	-0.35	Functionally non-similar pairs
25	26469	-0.35	Functionally non-similar pairs
5290	334	-0.35	Functionally non-similar pairs
26146	1152	-0.35	Functionally non-similar pairs
1975	7316	-0.35	Functionally non-similar pairs
7874	10524	-0.35	Functionally non-similar pairs
6626	26058	-0.35	Functionally non-similar pairs
595	1869	-0.35	Functionally non-similar pairs
5979	10445	-0.35	Functionally non-similar pairs
4168	387	-0.35	Functionally non-similar pairs
9443	7329	-0.35	Functionally non-similar pairs
1457	6711	-0.35	Functionally non-similar pairs
11170	7295	-0.35	Functionally non-similar pairs
5587	695	-0.35	Functionally non-similar pairs
3320	317	-0.35	Functionally non-similar pairs
4644	8655	-0.35	Functionally non-similar pairs
7158	6117	-0.35	Functionally non-similar pairs
23291	11124	-0.35	Functionally non-similar pairs
7013	6279	-0.35	Functionally non-similar pairs
1994	2034	-0.35	Functionally non-similar pairs
8555	7157	-0.35	Functionally non-similar pairs
4782	7157	-0.35	Functionally non-similar pairs
1748	25	-0.35	Functionally non-similar pairs
7791	10451	-0.35	Functionally non-similar pairs
25820	7410	-0.35	Functionally non-similar pairs
3932	5792	-0.35	Functionally non-similar pairs
567	2806	-0.34	Functionally non-similar pairs
7329	8521	-0.34	Functionally non-similar pairs
6648	6595	-0.34	Functionally non-similar pairs
6647	6993	-0.34	Functionally non-similar pairs
11200	3164	-0.34	Functionally non-similar pairs
22916	3172	-0.34	Functionally non-similar pairs
5110	5062	-0.34	Functionally non-similar pairs
2034	581	-0.34	Functionally non-similar pairs
2965	3172	-0.34	Functionally non-similar pairs
5295	6464	-0.34	Functionally non-similar pairs
5341	3632	-0.34	Functionally non-similar pairs
604	3066	-0.34	Functionally non-similar pairs
11338	6310	-0.34	Functionally non-similar pairs
4287	7415	-0.34	Functionally non-similar pairs
11051	4163	-0.34	Functionally non-similar pairs
11051	6257	-0.34	Functionally non-similar pairs
9325	81857	-0.34	Functionally non-similar pairs
3815	1796	-0.34	Functionally non-similar pairs
3815	6772	-0.34	Functionally non-similar pairs
5336	57473	-0.34	Functionally non-similar pairs
595	9988	-0.34	Functionally non-similar pairs
595	861	-0.34	Functionally non-similar pairs
5660	672	-0.34	Functionally non-similar pairs
8996	8772	-0.34	Functionally non-similar pairs
3775	7329	-0.34	Functionally non-similar pairs
7020	7329	-0.34	Functionally non-similar pairs
1326	6711	-0.34	Functionally non-similar pairs
226	5111	-0.34	Functionally non-similar pairs
1020	5111	-0.34	Functionally non-similar pairs
2969	695	-0.34	Functionally non-similar pairs
355	11124	-0.34	Functionally non-similar pairs
8445	5110	-0.34	Functionally non-similar pairs
958	5295	-0.34	Functionally non-similar pairs
3554	5295	-0.34	Functionally non-similar pairs
2495	1460	-0.34	Functionally non-similar pairs
8996	7157	-0.34	Functionally non-similar pairs
4210	29108	-0.34	Functionally non-similar pairs
5950	5930	-0.34	Functionally non-similar pairs
898	6595	-0.34	Functionally non-similar pairs
9587	9869	-0.34	Functionally non-similar pairs
387	23365	-0.33	Functionally non-similar pairs
6711	80254	-0.33	Functionally non-similar pairs
6647	4087	-0.33	Functionally non-similar pairs
7515	81847	-0.33	Functionally non-similar pairs
8717	808	-0.33	Functionally non-similar pairs
207	2033	-0.33	Functionally non-similar pairs
207	11073	-0.33	Functionally non-similar pairs
5295	22974	-0.33	Functionally non-similar pairs
8289	83737	-0.33	Functionally non-similar pairs
7157	26287	-0.33	Functionally non-similar pairs
7157	1029	-0.33	Functionally non-similar pairs
960	23365	-0.33	Functionally non-similar pairs
6595	3014	-0.33	Functionally non-similar pairs
9325	2099	-0.33	Functionally non-similar pairs
3815	5294	-0.33	Functionally non-similar pairs
5792	6498	-0.33	Functionally non-similar pairs
394	64750	-0.33	Functionally non-similar pairs
8125	1499	-0.33	Functionally non-similar pairs
7913	202559	-0.33	Functionally non-similar pairs
6626	4090	-0.33	Functionally non-similar pairs
595	1385	-0.33	Functionally non-similar pairs
595	4175	-0.33	Functionally non-similar pairs
5998	2773	-0.33	Functionally non-similar pairs
3872	8772	-0.33	Functionally non-similar pairs
3708	387	-0.33	Functionally non-similar pairs
4059	7329	-0.33	Functionally non-similar pairs
5144	2280	-0.33	Functionally non-similar pairs
6144	6648	-0.33	Functionally non-similar pairs
1028	5111	-0.33	Functionally non-similar pairs
8837	4282	-0.33	Functionally non-similar pairs
10436	3596	-0.33	Functionally non-similar pairs
3320	207	-0.33	Functionally non-similar pairs
5829	1629	-0.33	Functionally non-similar pairs
6249	22919	-0.33	Functionally non-similar pairs
55114	5295	-0.33	Functionally non-similar pairs
10055	604	-0.33	Functionally non-similar pairs
6662	916	-0.33	Functionally non-similar pairs
7421	6595	-0.33	Functionally non-similar pairs
6613	10207	-0.33	Functionally non-similar pairs
9892	26146	-0.33	Functionally non-similar pairs
5879	4615	-0.33	Functionally non-similar pairs
5252	55145	-0.33	Functionally non-similar pairs
81539	9869	-0.33	Functionally non-similar pairs
7329	1759	-0.32	Functionally non-similar pairs
10728	2099	-0.32	Functionally non-similar pairs
6117	64400	-0.32	Functionally non-similar pairs
207	2146	-0.32	Functionally non-similar pairs
2335	6188	-0.32	Functionally non-similar pairs
604	6597	-0.32	Functionally non-similar pairs
7157	10524	-0.32	Functionally non-similar pairs
7157	27244	-0.32	Functionally non-similar pairs
7157	80176	-0.32	Functionally non-similar pairs
10291	9734	-0.32	Functionally non-similar pairs
25	6098	-0.32	Functionally non-similar pairs
6303	65005	-0.32	Functionally non-similar pairs
10451	238	-0.32	Functionally non-similar pairs
9325	5430	-0.32	Functionally non-similar pairs
3815	1154	-0.32	Functionally non-similar pairs
26146	4130	-0.32	Functionally non-similar pairs
862	2672	-0.32	Functionally non-similar pairs
154	2767	-0.32	Functionally non-similar pairs
595	672	-0.32	Functionally non-similar pairs
4776	5601	-0.32	Functionally non-similar pairs
7132	7329	-0.32	Functionally non-similar pairs
4286	3094	-0.32	Functionally non-similar pairs
6347	5111	-0.32	Functionally non-similar pairs
2645	5111	-0.32	Functionally non-similar pairs
6667	6678	-0.32	Functionally non-similar pairs
10494	5783	-0.32	Functionally non-similar pairs
1114	6279	-0.32	Functionally non-similar pairs
23122	22919	-0.32	Functionally non-similar pairs
55690	1460	-0.32	Functionally non-similar pairs
7428	27335	-0.32	Functionally non-similar pairs
30008	7157	-0.32	Functionally non-similar pairs
2099	7157	-0.32	Functionally non-similar pairs
5300	7157	-0.32	Functionally non-similar pairs
19	9699	-0.32	Functionally non-similar pairs
7014	9958	-0.32	Functionally non-similar pairs
7040	50855	-0.32	Functionally non-similar pairs
1785	25	-0.32	Functionally non-similar pairs
1796	25	-0.32	Functionally non-similar pairs
7015	25	-0.32	Functionally non-similar pairs
9271	23405	-0.32	Functionally non-similar pairs
1756	26146	-0.32	Functionally non-similar pairs
23368	26146	-0.32	Functionally non-similar pairs
4478	862	-0.32	Functionally non-similar pairs
10289	22818	-0.32	Functionally non-similar pairs
23633	8125	-0.32	Functionally non-similar pairs
7337	55742	-0.32	Functionally non-similar pairs
4113	7874	-0.32	Functionally non-similar pairs
9338	7874	-0.32	Functionally non-similar pairs
8027	83737	-0.32	Functionally non-similar pairs
1387	595	-0.32	Functionally non-similar pairs
7295	10628	-0.31	Functionally non-similar pairs
2961	4163	-0.31	Functionally non-similar pairs
3596	3725	-0.31	Functionally non-similar pairs
207	3064	-0.31	Functionally non-similar pairs
1629	7133	-0.31	Functionally non-similar pairs
5034	8453	-0.31	Functionally non-similar pairs
5295	27	-0.31	Functionally non-similar pairs
9958	7316	-0.31	Functionally non-similar pairs
9101	23326	-0.31	Functionally non-similar pairs
6595	672	-0.31	Functionally non-similar pairs
6595	8350	-0.31	Functionally non-similar pairs
3815	1438	-0.31	Functionally non-similar pairs
3815	3932	-0.31	Functionally non-similar pairs
3835	64219	-0.31	Functionally non-similar pairs
5290	639	-0.31	Functionally non-similar pairs
5713	23770	-0.31	Functionally non-similar pairs
595	2033	-0.31	Functionally non-similar pairs
595	5451	-0.31	Functionally non-similar pairs
5900	8772	-0.31	Functionally non-similar pairs
7220	387	-0.31	Functionally non-similar pairs
7528	2280	-0.31	Functionally non-similar pairs
6667	3094	-0.31	Functionally non-similar pairs
11156	5111	-0.31	Functionally non-similar pairs
466	2934	-0.31	Functionally non-similar pairs
2057	1439	-0.31	Functionally non-similar pairs
5595	1848	-0.31	Functionally non-similar pairs
8767	5110	-0.31	Functionally non-similar pairs
1107	4318	-0.31	Functionally non-similar pairs
5478	6279	-0.31	Functionally non-similar pairs
3227	2965	-0.31	Functionally non-similar pairs
1446	1460	-0.31	Functionally non-similar pairs
6615	7157	-0.31	Functionally non-similar pairs
6792	25	-0.31	Functionally non-similar pairs
56955	25	-0.31	Functionally non-similar pairs
5245	6595	-0.31	Functionally non-similar pairs
7531	1975	-0.31	Functionally non-similar pairs
7020	7913	-0.31	Functionally non-similar pairs
6015	7874	-0.31	Functionally non-similar pairs
7329	6721	-0.3	Functionally non-similar pairs
6711	9768	-0.3	Functionally non-similar pairs
7450	4215	-0.3	Functionally non-similar pairs
10043	23635	-0.3	Functionally non-similar pairs
207	1326	-0.3	Functionally non-similar pairs
2335	4800	-0.3	Functionally non-similar pairs
1282	27185	-0.3	Functionally non-similar pairs
2965	2099	-0.3	Functionally non-similar pairs
5295	1894	-0.3	Functionally non-similar pairs
5295	5663	-0.3	Functionally non-similar pairs
7157	573	-0.3	Functionally non-similar pairs
7157	7178	-0.3	Functionally non-similar pairs
960	8976	-0.3	Functionally non-similar pairs
6303	1107	-0.3	Functionally non-similar pairs
394	387	-0.3	Functionally non-similar pairs
26146	3326	-0.3	Functionally non-similar pairs
7345	9641	-0.3	Functionally non-similar pairs
862	51592	-0.3	Functionally non-similar pairs
7874	10389	-0.3	Functionally non-similar pairs
5713	4287	-0.3	Functionally non-similar pairs
5898	3265	-0.3	Functionally non-similar pairs
2768	387	-0.3	Functionally non-similar pairs
3315	7329	-0.3	Functionally non-similar pairs
6517	7329	-0.3	Functionally non-similar pairs
60561	6711	-0.3	Functionally non-similar pairs
7040	6678	-0.3	Functionally non-similar pairs
3575	2934	-0.3	Functionally non-similar pairs
10018	8655	-0.3	Functionally non-similar pairs
1147	207	-0.3	Functionally non-similar pairs
8434	4318	-0.3	Functionally non-similar pairs
2033	2034	-0.3	Functionally non-similar pairs
1406	8815	-0.3	Functionally non-similar pairs
3320	604	-0.3	Functionally non-similar pairs
55193	8289	-0.3	Functionally non-similar pairs
6640	916	-0.3	Functionally non-similar pairs
8878	29108	-0.3	Functionally non-similar pairs
128	405	-0.3	Functionally non-similar pairs
50937	25	-0.3	Functionally non-similar pairs
10557	25	-0.3	Functionally non-similar pairs
7275	25	-0.3	Functionally non-similar pairs
23230	25	-0.3	Functionally non-similar pairs
333	6303	-0.3	Functionally non-similar pairs
8886	10207	-0.3	Functionally non-similar pairs
64844	7410	-0.3	Functionally non-similar pairs
7203	7410	-0.3	Functionally non-similar pairs
3798	26146	-0.3	Functionally non-similar pairs
4118	4615	-0.3	Functionally non-similar pairs
57787	7874	-0.3	Functionally non-similar pairs
9759	115817	-0.3	Functionally non-similar pairs
7514	595	-0.3	Functionally non-similar pairs
2	7372	-0.3	Functionally non-similar pairs
324	9869	-0.3	Functionally non-similar pairs
7529	5998	-0.3	Functionally non-similar pairs
3265	3654	-0.29	Functionally non-similar pairs
7329	9975	-0.29	Functionally non-similar pairs
7329	331	-0.29	Functionally non-similar pairs
6401	5601	-0.29	Functionally non-similar pairs
8717	3326	-0.29	Functionally non-similar pairs
2335	11221	-0.29	Functionally non-similar pairs
2335	6613	-0.29	Functionally non-similar pairs
22919	30849	-0.29	Functionally non-similar pairs
5295	10318	-0.29	Functionally non-similar pairs
7157	1718	-0.29	Functionally non-similar pairs
7157	2948	-0.29	Functionally non-similar pairs
7157	7320	-0.29	Functionally non-similar pairs
4287	5705	-0.29	Functionally non-similar pairs
25	4137	-0.29	Functionally non-similar pairs
6303	1400	-0.29	Functionally non-similar pairs
5930	81554	-0.29	Functionally non-similar pairs
11051	2162	-0.29	Functionally non-similar pairs
9046	25	-0.29	Functionally non-similar pairs
7410	10006	-0.29	Functionally non-similar pairs
26146	347733	-0.29	Functionally non-similar pairs
4615	7846	-0.29	Functionally non-similar pairs
5336	4137	-0.29	Functionally non-similar pairs
83737	2534	-0.29	Functionally non-similar pairs
595	26271	-0.29	Functionally non-similar pairs
6624	5111	-0.29	Functionally non-similar pairs
7320	5111	-0.29	Functionally non-similar pairs
4189	8655	-0.29	Functionally non-similar pairs
100506658	2060	-0.29	Functionally non-similar pairs
1917	8717	-0.29	Functionally non-similar pairs
1386	2335	-0.29	Functionally non-similar pairs
64837	6279	-0.29	Functionally non-similar pairs
831	5295	-0.29	Functionally non-similar pairs
867	5295	-0.29	Functionally non-similar pairs
53615	604	-0.29	Functionally non-similar pairs
6598	9252	-0.29	Functionally non-similar pairs
1003	50855	-0.29	Functionally non-similar pairs
23433	50855	-0.29	Functionally non-similar pairs
11176	25	-0.29	Functionally non-similar pairs
887	25	-0.29	Functionally non-similar pairs
8506	25	-0.29	Functionally non-similar pairs
64714	25	-0.29	Functionally non-similar pairs
22980	6303	-0.29	Functionally non-similar pairs
2885	10451	-0.29	Functionally non-similar pairs
4218	4952	-0.29	Functionally non-similar pairs
3397	3428	-0.29	Functionally non-similar pairs
11193	6626	-0.29	Functionally non-similar pairs
4609	89797	-0.29	Functionally non-similar pairs
5306	10654	-0.29	Functionally non-similar pairs
54205	842	-0.29	Functionally non-similar pairs
7329	5393	-0.28	Functionally non-similar pairs
7329	2778	-0.28	Functionally non-similar pairs
7329	79589	-0.28	Functionally non-similar pairs
6647	3308	-0.28	Functionally non-similar pairs
6647	6667	-0.28	Functionally non-similar pairs
1933	1974	-0.28	Functionally non-similar pairs
2060	1785	-0.28	Functionally non-similar pairs
2060	3837	-0.28	Functionally non-similar pairs
10043	4734	-0.28	Functionally non-similar pairs
207	55704	-0.28	Functionally non-similar pairs
5110	9474	-0.28	Functionally non-similar pairs
2335	2033	-0.28	Functionally non-similar pairs
2335	2534	-0.28	Functionally non-similar pairs
5295	4735	-0.28	Functionally non-similar pairs
5295	50807	-0.28	Functionally non-similar pairs
1460	3953	-0.28	Functionally non-similar pairs
7157	28986	-0.28	Functionally non-similar pairs
7157	9271	-0.28	Functionally non-similar pairs
4287	310	-0.28	Functionally non-similar pairs
25	51517	-0.28	Functionally non-similar pairs
5286	409	-0.28	Functionally non-similar pairs
5286	7086	-0.28	Functionally non-similar pairs
5930	6866	-0.28	Functionally non-similar pairs
11197	29851	-0.28	Functionally non-similar pairs
3815	5335	-0.28	Functionally non-similar pairs
7345	7189	-0.28	Functionally non-similar pairs
2533	9793	-0.28	Functionally non-similar pairs
862	3837	-0.28	Functionally non-similar pairs
55145	3172	-0.28	Functionally non-similar pairs
2241	7529	-0.28	Functionally non-similar pairs
7874	5178	-0.28	Functionally non-similar pairs
1525	1994	-0.28	Functionally non-similar pairs
5713	80227	-0.28	Functionally non-similar pairs
595	2932	-0.28	Functionally non-similar pairs
595	4171	-0.28	Functionally non-similar pairs
4983	387	-0.28	Functionally non-similar pairs
9094	7329	-0.28	Functionally non-similar pairs
9726	7329	-0.28	Functionally non-similar pairs
1956	2060	-0.28	Functionally non-similar pairs
7015	10728	-0.28	Functionally non-similar pairs
5217	2323	-0.28	Functionally non-similar pairs
11144	6117	-0.28	Functionally non-similar pairs
301	11124	-0.28	Functionally non-similar pairs
7316	11065	-0.28	Functionally non-similar pairs
1601	5295	-0.28	Functionally non-similar pairs
30837	5295	-0.28	Functionally non-similar pairs
324	1460	-0.28	Functionally non-similar pairs
3956	916	-0.28	Functionally non-similar pairs
3993	50855	-0.28	Functionally non-similar pairs
3838	9961	-0.28	Functionally non-similar pairs
79705	25	-0.28	Functionally non-similar pairs
81857	25	-0.28	Functionally non-similar pairs
8428	7410	-0.28	Functionally non-similar pairs
5566	60489	-0.28	Functionally non-similar pairs
23492	7874	-0.28	Functionally non-similar pairs
9191	7874	-0.28	Functionally non-similar pairs
9709	7874	-0.28	Functionally non-similar pairs
7536	83737	-0.28	Functionally non-similar pairs
3614	5654	-0.28	Functionally non-similar pairs
5717	9869	-0.28	Functionally non-similar pairs
23435	9869	-0.28	Functionally non-similar pairs
7276	3431	-0.27	Functionally non-similar pairs
1439	5781	-0.27	Functionally non-similar pairs
7515	55832	-0.27	Functionally non-similar pairs
2060	1999	-0.27	Functionally non-similar pairs
2060	4734	-0.27	Functionally non-similar pairs
6117	11277	-0.27	Functionally non-similar pairs
207	4234	-0.27	Functionally non-similar pairs
207	331	-0.27	Functionally non-similar pairs
8289	4734	-0.27	Functionally non-similar pairs
3385	7704	-0.27	Functionally non-similar pairs
7157	10771	-0.27	Functionally non-similar pairs
9101	1785	-0.27	Functionally non-similar pairs
9101	7316	-0.27	Functionally non-similar pairs
405	3091	-0.27	Functionally non-similar pairs
4287	27338	-0.27	Functionally non-similar pairs
10291	3611	-0.27	Functionally non-similar pairs
25	1435	-0.27	Functionally non-similar pairs
2120	7316	-0.27	Functionally non-similar pairs
6595	55274	-0.27	Functionally non-similar pairs
6595	8607	-0.27	Functionally non-similar pairs
22936	904	-0.27	Functionally non-similar pairs
3815	6777	-0.27	Functionally non-similar pairs
347	8453	-0.27	Functionally non-similar pairs
7874	84759	-0.27	Functionally non-similar pairs
595	1147	-0.27	Functionally non-similar pairs
595	5933	-0.27	Functionally non-similar pairs
4776	10971	-0.27	Functionally non-similar pairs
9475	387	-0.27	Functionally non-similar pairs
9531	7329	-0.27	Functionally non-similar pairs
6548	7329	-0.27	Functionally non-similar pairs
10289	5358	-0.27	Functionally non-similar pairs
5322	5321	-0.27	Functionally non-similar pairs
3433	1629	-0.27	Functionally non-similar pairs
1438	5295	-0.27	Functionally non-similar pairs
8651	5295	-0.27	Functionally non-similar pairs
648	1460	-0.27	Functionally non-similar pairs
57496	7157	-0.27	Functionally non-similar pairs
5252	7157	-0.27	Functionally non-similar pairs
6638	7157	-0.27	Functionally non-similar pairs
10273	7157	-0.27	Functionally non-similar pairs
4609	10290	-0.27	Functionally non-similar pairs
79873	51171	-0.27	Functionally non-similar pairs
86	6595	-0.27	Functionally non-similar pairs
7249	10207	-0.27	Functionally non-similar pairs
5495	7410	-0.27	Functionally non-similar pairs
7132	5290	-0.27	Functionally non-similar pairs
1786	862	-0.27	Functionally non-similar pairs
51562	4615	-0.27	Functionally non-similar pairs
27032	6786	-0.27	Functionally non-similar pairs
23466	7874	-0.27	Functionally non-similar pairs
1616	7874	-0.27	Functionally non-similar pairs
4088	83737	-0.27	Functionally non-similar pairs
51191	595	-0.27	Functionally non-similar pairs
3205	1536	-0.27	Functionally non-similar pairs
3265	55914	-0.26	Functionally non-similar pairs
5111	7508	-0.26	Functionally non-similar pairs
4282	9474	-0.26	Functionally non-similar pairs
1475	5764	-0.26	Functionally non-similar pairs
1475	6929	-0.26	Functionally non-similar pairs
10728	405	-0.26	Functionally non-similar pairs
3596	10657	-0.26	Functionally non-similar pairs
207	4869	-0.26	Functionally non-similar pairs
207	5494	-0.26	Functionally non-similar pairs
22916	1981	-0.26	Functionally non-similar pairs
1629	10600	-0.26	Functionally non-similar pairs
5034	5764	-0.26	Functionally non-similar pairs
2034	6613	-0.26	Functionally non-similar pairs
5295	6714	-0.26	Functionally non-similar pairs
7157	604	-0.26	Functionally non-similar pairs
7157	56623	-0.26	Functionally non-similar pairs
7157	5079	-0.26	Functionally non-similar pairs
25	2033	-0.26	Functionally non-similar pairs
25	5430	-0.26	Functionally non-similar pairs
25	5782	-0.26	Functionally non-similar pairs
5373	6613	-0.26	Functionally non-similar pairs
22936	4300	-0.26	Functionally non-similar pairs
3937	65125	-0.26	Functionally non-similar pairs
26146	60	-0.26	Functionally non-similar pairs
26146	4134	-0.26	Functionally non-similar pairs
26146	7280	-0.26	Functionally non-similar pairs
7345	10987	-0.26	Functionally non-similar pairs
8125	4131	-0.26	Functionally non-similar pairs
4615	8878	-0.26	Functionally non-similar pairs
5336	2017	-0.26	Functionally non-similar pairs
6786	857	-0.26	Functionally non-similar pairs
5713	5704	-0.26	Functionally non-similar pairs
6626	8453	-0.26	Functionally non-similar pairs
595	5934	-0.26	Functionally non-similar pairs
842	5604	-0.26	Functionally non-similar pairs
5192	7329	-0.26	Functionally non-similar pairs
6708	6711	-0.26	Functionally non-similar pairs
3660	3456	-0.26	Functionally non-similar pairs
4790	3456	-0.26	Functionally non-similar pairs
5213	5111	-0.26	Functionally non-similar pairs
7316	3251	-0.26	Functionally non-similar pairs
27347	2934	-0.26	Functionally non-similar pairs
7431	8655	-0.26	Functionally non-similar pairs
10456	6117	-0.26	Functionally non-similar pairs
5810	6117	-0.26	Functionally non-similar pairs
1958	581	-0.26	Functionally non-similar pairs
708	8717	-0.26	Functionally non-similar pairs
10527	8717	-0.26	Functionally non-similar pairs
8863	11200	-0.26	Functionally non-similar pairs
5906	11124	-0.26	Functionally non-similar pairs
973	2335	-0.26	Functionally non-similar pairs
2072	2965	-0.26	Functionally non-similar pairs
3717	5295	-0.26	Functionally non-similar pairs
466	1460	-0.26	Functionally non-similar pairs
1958	7157	-0.26	Functionally non-similar pairs
2309	7157	-0.26	Functionally non-similar pairs
7158	7157	-0.26	Functionally non-similar pairs
4086	9958	-0.26	Functionally non-similar pairs
64398	50855	-0.26	Functionally non-similar pairs
322	25	-0.26	Functionally non-similar pairs
2571	25	-0.26	Functionally non-similar pairs
7001	6303	-0.26	Functionally non-similar pairs
2963	10451	-0.26	Functionally non-similar pairs
51053	6595	-0.26	Functionally non-similar pairs
23142	7410	-0.26	Functionally non-similar pairs
5211	4615	-0.26	Functionally non-similar pairs
5493	7874	-0.26	Functionally non-similar pairs
1822	83737	-0.26	Functionally non-similar pairs
7805	83737	-0.26	Functionally non-similar pairs
7332	83737	-0.26	Functionally non-similar pairs
6195	9223	-0.26	Functionally non-similar pairs
3643	154	-0.26	Functionally non-similar pairs
23764	5660	-0.26	Functionally non-similar pairs
5468	9869	-0.26	Functionally non-similar pairs
5272	9869	-0.26	Functionally non-similar pairs
79753	9869	-0.26	Functionally non-similar pairs
7329	3172	-0.25	Functionally non-similar pairs
6711	8904	-0.25	Functionally non-similar pairs
5111	10524	-0.25	Functionally non-similar pairs
6647	54708	-0.25	Functionally non-similar pairs
6647	1052	-0.25	Functionally non-similar pairs
2934	837	-0.25	Functionally non-similar pairs
4282	3106	-0.25	Functionally non-similar pairs
2060	4193	-0.25	Functionally non-similar pairs
2938	6482	-0.25	Functionally non-similar pairs
2335	3838	-0.25	Functionally non-similar pairs
6728	4193	-0.25	Functionally non-similar pairs
604	7270	-0.25	Functionally non-similar pairs
7157	10398	-0.25	Functionally non-similar pairs
7157	6277	-0.25	Functionally non-similar pairs
7157	10210	-0.25	Functionally non-similar pairs
9252	2335	-0.25	Functionally non-similar pairs
2120	10524	-0.25	Functionally non-similar pairs
9325	51586	-0.25	Functionally non-similar pairs
23405	6895	-0.25	Functionally non-similar pairs
5792	8500	-0.25	Functionally non-similar pairs
394	5829	-0.25	Functionally non-similar pairs
5290	9368	-0.25	Functionally non-similar pairs
26146	81	-0.25	Functionally non-similar pairs
26146	3320	-0.25	Functionally non-similar pairs
2241	2065	-0.25	Functionally non-similar pairs
5979	8517	-0.25	Functionally non-similar pairs
5660	4087	-0.25	Functionally non-similar pairs
9869	55183	-0.25	Functionally non-similar pairs
842	840	-0.25	Functionally non-similar pairs
23164	387	-0.25	Functionally non-similar pairs
3665	3456	-0.25	Functionally non-similar pairs
1654	8655	-0.25	Functionally non-similar pairs
6925	6117	-0.25	Functionally non-similar pairs
64112	581	-0.25	Functionally non-similar pairs
6233	581	-0.25	Functionally non-similar pairs
291	581	-0.25	Functionally non-similar pairs
2624	207	-0.25	Functionally non-similar pairs
1026	11124	-0.25	Functionally non-similar pairs
9891	6279	-0.25	Functionally non-similar pairs
3055	5295	-0.25	Functionally non-similar pairs
7097	5295	-0.25	Functionally non-similar pairs
2099	1460	-0.25	Functionally non-similar pairs
23411	1460	-0.25	Functionally non-similar pairs
4435	7157	-0.25	Functionally non-similar pairs
4193	7157	-0.25	Functionally non-similar pairs
23136	25	-0.25	Functionally non-similar pairs
3987	51196	-0.25	Functionally non-similar pairs
5159	10451	-0.25	Functionally non-similar pairs
22808	5290	-0.25	Functionally non-similar pairs
23098	4615	-0.25	Functionally non-similar pairs
4194	7874	-0.25	Functionally non-similar pairs
3162	7799	-0.25	Functionally non-similar pairs
55388	595	-0.25	Functionally non-similar pairs
6668	595	-0.25	Functionally non-similar pairs
9063	89797	-0.25	Functionally non-similar pairs
6304	1536	-0.25	Functionally non-similar pairs
8772	60401	-0.24	Functionally non-similar pairs
7450	3674	-0.24	Functionally non-similar pairs
3673	5877	-0.24	Functionally non-similar pairs
3572	7409	-0.24	Functionally non-similar pairs
7276	7431	-0.24	Functionally non-similar pairs
4282	8764	-0.24	Functionally non-similar pairs
10043	6232	-0.24	Functionally non-similar pairs
207	3308	-0.24	Functionally non-similar pairs
207	23411	-0.24	Functionally non-similar pairs
645	6160	-0.24	Functionally non-similar pairs
5110	7189	-0.24	Functionally non-similar pairs
1192	387082	-0.24	Functionally non-similar pairs
5295	1969	-0.24	Functionally non-similar pairs
7157	1020	-0.24	Functionally non-similar pairs
7157	7039	-0.24	Functionally non-similar pairs
7157	7490	-0.24	Functionally non-similar pairs
1271	23529	-0.24	Functionally non-similar pairs
9252	3315	-0.24	Functionally non-similar pairs
9101	1956	-0.24	Functionally non-similar pairs
405	9759	-0.24	Functionally non-similar pairs
9961	25913	-0.24	Functionally non-similar pairs
25	7189	-0.24	Functionally non-similar pairs
3981	65982	-0.24	Functionally non-similar pairs
3815	10750	-0.24	Functionally non-similar pairs
3815	5795	-0.24	Functionally non-similar pairs
3937	6461	-0.24	Functionally non-similar pairs
3937	6714	-0.24	Functionally non-similar pairs
862	51082	-0.24	Functionally non-similar pairs
90627	7277	-0.24	Functionally non-similar pairs
7874	9915	-0.24	Functionally non-similar pairs
154	7345	-0.24	Functionally non-similar pairs
595	8454	-0.24	Functionally non-similar pairs
595	5501	-0.24	Functionally non-similar pairs
5979	836	-0.24	Functionally non-similar pairs
23286	9131	-0.24	Functionally non-similar pairs
9826	387	-0.24	Functionally non-similar pairs
2494	7329	-0.24	Functionally non-similar pairs
2035	6711	-0.24	Functionally non-similar pairs
5588	695	-0.24	Functionally non-similar pairs
3091	2056	-0.24	Functionally non-similar pairs
2035	4282	-0.24	Functionally non-similar pairs
2353	1437	-0.24	Functionally non-similar pairs
3303	10728	-0.24	Functionally non-similar pairs
7305	9436	-0.24	Functionally non-similar pairs
6045	10389	-0.24	Functionally non-similar pairs
8038	5295	-0.24	Functionally non-similar pairs
2316	5295	-0.24	Functionally non-similar pairs
23243	1460	-0.24	Functionally non-similar pairs
1499	1460	-0.24	Functionally non-similar pairs
23258	1460	-0.24	Functionally non-similar pairs
23244	1460	-0.24	Functionally non-similar pairs
6776	1460	-0.24	Functionally non-similar pairs
1026	7157	-0.24	Functionally non-similar pairs
9063	7157	-0.24	Functionally non-similar pairs
90861	1271	-0.24	Functionally non-similar pairs
2079	9252	-0.24	Functionally non-similar pairs
23462	405	-0.24	Functionally non-similar pairs
10021	25	-0.24	Functionally non-similar pairs
83660	25	-0.24	Functionally non-similar pairs
64398	10207	-0.24	Functionally non-similar pairs
55660	5792	-0.24	Functionally non-similar pairs
2512	5290	-0.24	Functionally non-similar pairs
9351	5290	-0.24	Functionally non-similar pairs
863	862	-0.24	Functionally non-similar pairs
54726	862	-0.24	Functionally non-similar pairs
3987	55742	-0.24	Functionally non-similar pairs
6714	7799	-0.24	Functionally non-similar pairs
2634	9223	-0.24	Functionally non-similar pairs
3437	6626	-0.24	Functionally non-similar pairs
29911	9491	-0.24	Functionally non-similar pairs
79791	595	-0.24	Functionally non-similar pairs
4353	595	-0.24	Functionally non-similar pairs
4089	51285	-0.24	Functionally non-similar pairs
64750	51285	-0.24	Functionally non-similar pairs
5464	9869	-0.24	Functionally non-similar pairs
843	842	-0.24	Functionally non-similar pairs
3295	842	-0.24	Functionally non-similar pairs
7329	9618	-0.23	Functionally non-similar pairs
6711	10987	-0.23	Functionally non-similar pairs
6711	2885	-0.23	Functionally non-similar pairs
6711	4215	-0.23	Functionally non-similar pairs
3456	6772	-0.23	Functionally non-similar pairs
695	2534	-0.23	Functionally non-similar pairs
4282	7428	-0.23	Functionally non-similar pairs
2060	64087	-0.23	Functionally non-similar pairs
6401	1432	-0.23	Functionally non-similar pairs
10434	7428	-0.23	Functionally non-similar pairs
11200	5526	-0.23	Functionally non-similar pairs
207	29110	-0.23	Functionally non-similar pairs
4318	7058	-0.23	Functionally non-similar pairs
2335	11226	-0.23	Functionally non-similar pairs
1965	10289	-0.23	Functionally non-similar pairs
6279	7014	-0.23	Functionally non-similar pairs
5295	4869	-0.23	Functionally non-similar pairs
8815	3304	-0.23	Functionally non-similar pairs
604	5300	-0.23	Functionally non-similar pairs
7157	9718	-0.23	Functionally non-similar pairs
7157	5599	-0.23	Functionally non-similar pairs
7157	5518	-0.23	Functionally non-similar pairs
11338	8065	-0.23	Functionally non-similar pairs
11338	26058	-0.23	Functionally non-similar pairs
4287	5710	-0.23	Functionally non-similar pairs
4287	5886	-0.23	Functionally non-similar pairs
25	6714	-0.23	Functionally non-similar pairs
6595	5970	-0.23	Functionally non-similar pairs
9325	9442	-0.23	Functionally non-similar pairs
2241	801	-0.23	Functionally non-similar pairs
4735	3925	-0.23	Functionally non-similar pairs
116986	9455	-0.23	Functionally non-similar pairs
79648	6595	-0.23	Functionally non-similar pairs
4776	5468	-0.23	Functionally non-similar pairs
23286	8350	-0.23	Functionally non-similar pairs
5998	7534	-0.23	Functionally non-similar pairs
842	836	-0.23	Functionally non-similar pairs
253980	5111	-0.23	Functionally non-similar pairs
9400	5111	-0.23	Functionally non-similar pairs
7167	5111	-0.23	Functionally non-similar pairs
10018	4282	-0.23	Functionally non-similar pairs
7328	2060	-0.23	Functionally non-similar pairs
1385	207	-0.23	Functionally non-similar pairs
5335	2965	-0.23	Functionally non-similar pairs
920	5295	-0.23	Functionally non-similar pairs
2212	5295	-0.23	Functionally non-similar pairs
80306	5295	-0.23	Functionally non-similar pairs
51564	604	-0.23	Functionally non-similar pairs
5296	916	-0.23	Functionally non-similar pairs
3887	9958	-0.23	Functionally non-similar pairs
25804	9958	-0.23	Functionally non-similar pairs
3224	25	-0.23	Functionally non-similar pairs
23616	25	-0.23	Functionally non-similar pairs
6655	25	-0.23	Functionally non-similar pairs
4609	6595	-0.23	Functionally non-similar pairs
6602	6595	-0.23	Functionally non-similar pairs
3055	3815	-0.23	Functionally non-similar pairs
1398	3835	-0.23	Functionally non-similar pairs
3678	394	-0.23	Functionally non-similar pairs
22906	26146	-0.23	Functionally non-similar pairs
138046	55145	-0.23	Functionally non-similar pairs
7852	83737	-0.23	Functionally non-similar pairs
2353	3558	-0.23	Functionally non-similar pairs
3265	596	-0.22	Functionally non-similar pairs
3265	29109	-0.22	Functionally non-similar pairs
3265	5920	-0.22	Functionally non-similar pairs
8772	5599	-0.22	Functionally non-similar pairs
7329	6096	-0.22	Functionally non-similar pairs
5358	7428	-0.22	Functionally non-similar pairs
5111	1026	-0.22	Functionally non-similar pairs
5111	10075	-0.22	Functionally non-similar pairs
5111	4163	-0.22	Functionally non-similar pairs
6647	3575	-0.22	Functionally non-similar pairs
7276	3189	-0.22	Functionally non-similar pairs
8655	1154	-0.22	Functionally non-similar pairs
2961	688	-0.22	Functionally non-similar pairs
3458	3460	-0.22	Functionally non-similar pairs
2162	6456	-0.22	Functionally non-similar pairs
8717	113457	-0.22	Functionally non-similar pairs
1965	5580	-0.22	Functionally non-similar pairs
1965	7534	-0.22	Functionally non-similar pairs
5295	1398	-0.22	Functionally non-similar pairs
5295	3065	-0.22	Functionally non-similar pairs
5295	5829	-0.22	Functionally non-similar pairs
7157	79884	-0.22	Functionally non-similar pairs
1606	6714	-0.22	Functionally non-similar pairs
960	6299	-0.22	Functionally non-similar pairs
960	7316	-0.22	Functionally non-similar pairs
9252	29969	-0.22	Functionally non-similar pairs
25	7533	-0.22	Functionally non-similar pairs
6303	60491	-0.22	Functionally non-similar pairs
5930	7410	-0.22	Functionally non-similar pairs
11051	9627	-0.22	Functionally non-similar pairs
26146	3312	-0.22	Functionally non-similar pairs
2533	55740	-0.22	Functionally non-similar pairs
55145	79169	-0.22	Functionally non-similar pairs
55145	3054	-0.22	Functionally non-similar pairs
154	3765	-0.22	Functionally non-similar pairs
23650	7329	-0.22	Functionally non-similar pairs
4163	1933	-0.22	Functionally non-similar pairs
4691	80781	-0.22	Functionally non-similar pairs
5495	2934	-0.22	Functionally non-similar pairs
5997	8655	-0.22	Functionally non-similar pairs
10971	581	-0.22	Functionally non-similar pairs
9554	26229	-0.22	Functionally non-similar pairs
310	11124	-0.22	Functionally non-similar pairs
5621	5034	-0.22	Functionally non-similar pairs
9618	27036	-0.22	Functionally non-similar pairs
6667	2034	-0.22	Functionally non-similar pairs
1161	1460	-0.22	Functionally non-similar pairs
5565	1460	-0.22	Functionally non-similar pairs
6714	4288	-0.22	Functionally non-similar pairs
8669	27335	-0.22	Functionally non-similar pairs
4692	7157	-0.22	Functionally non-similar pairs
8794	7157	-0.22	Functionally non-similar pairs
5434	26228	-0.22	Functionally non-similar pairs
11177	6595	-0.22	Functionally non-similar pairs
3759	10207	-0.22	Functionally non-similar pairs
10576	7410	-0.22	Functionally non-similar pairs
3858	7082	-0.22	Functionally non-similar pairs
3570	9223	-0.22	Functionally non-similar pairs
3727	595	-0.22	Functionally non-similar pairs
567	8833	-0.21	Functionally non-similar pairs
567	3276	-0.21	Functionally non-similar pairs
7329	9869	-0.21	Functionally non-similar pairs
6711	8452	-0.21	Functionally non-similar pairs
3094	3106	-0.21	Functionally non-similar pairs
695	6299	-0.21	Functionally non-similar pairs
3572	1025	-0.21	Functionally non-similar pairs
7276	5859	-0.21	Functionally non-similar pairs
2060	1175	-0.21	Functionally non-similar pairs
2060	7186	-0.21	Functionally non-similar pairs
1192	4163	-0.21	Functionally non-similar pairs
6279	10987	-0.21	Functionally non-similar pairs
5295	79902	-0.21	Functionally non-similar pairs
5295	2889	-0.21	Functionally non-similar pairs
5295	7094	-0.21	Functionally non-similar pairs
604	3172	-0.21	Functionally non-similar pairs
27335	1974	-0.21	Functionally non-similar pairs
7157	7849	-0.21	Functionally non-similar pairs
7157	6303	-0.21	Functionally non-similar pairs
7157	6878	-0.21	Functionally non-similar pairs
29108	5573	-0.21	Functionally non-similar pairs
9252	79053	-0.21	Functionally non-similar pairs
9101	9493	-0.21	Functionally non-similar pairs
25	23385	-0.21	Functionally non-similar pairs
25	5071	-0.21	Functionally non-similar pairs
6303	11161	-0.21	Functionally non-similar pairs
6303	10813	-0.21	Functionally non-similar pairs
9046	1956	-0.21	Functionally non-similar pairs
9325	6714	-0.21	Functionally non-similar pairs
3815	6714	-0.21	Functionally non-similar pairs
3815	7316	-0.21	Functionally non-similar pairs
5290	8503	-0.21	Functionally non-similar pairs
1975	8237	-0.21	Functionally non-similar pairs
4615	7205	-0.21	Functionally non-similar pairs
5336	2534	-0.21	Functionally non-similar pairs
8738	1915	-0.21	Functionally non-similar pairs
26108	6711	-0.21	Functionally non-similar pairs
2821	5111	-0.21	Functionally non-similar pairs
5777	3572	-0.21	Functionally non-similar pairs
7297	3572	-0.21	Functionally non-similar pairs
10289	4282	-0.21	Functionally non-similar pairs
5933	8655	-0.21	Functionally non-similar pairs
8650	2060	-0.21	Functionally non-similar pairs
7040	2060	-0.21	Functionally non-similar pairs
7323	2060	-0.21	Functionally non-similar pairs
10419	6401	-0.21	Functionally non-similar pairs
4438	6117	-0.21	Functionally non-similar pairs
5250	8717	-0.21	Functionally non-similar pairs
3727	4318	-0.21	Functionally non-similar pairs
3507	2335	-0.21	Functionally non-similar pairs
7428	2034	-0.21	Functionally non-similar pairs
11078	2965	-0.21	Functionally non-similar pairs
3454	5295	-0.21	Functionally non-similar pairs
6237	5295	-0.21	Functionally non-similar pairs
3659	1460	-0.21	Functionally non-similar pairs
10336	1460	-0.21	Functionally non-similar pairs
2035	6342	-0.21	Functionally non-similar pairs
2950	604	-0.21	Functionally non-similar pairs
23309	7157	-0.21	Functionally non-similar pairs
5970	5284	-0.21	Functionally non-similar pairs
29	25	-0.21	Functionally non-similar pairs
8646	25	-0.21	Functionally non-similar pairs
1795	25	-0.21	Functionally non-similar pairs
60385	25	-0.21	Functionally non-similar pairs
9372	5930	-0.21	Functionally non-similar pairs
6929	3815	-0.21	Functionally non-similar pairs
1487	659	-0.21	Functionally non-similar pairs
1956	5336	-0.21	Functionally non-similar pairs
5094	83737	-0.21	Functionally non-similar pairs
10656	9491	-0.21	Functionally non-similar pairs
333	9869	-0.21	Functionally non-similar pairs
51631	9869	-0.21	Functionally non-similar pairs
8575	9869	-0.21	Functionally non-similar pairs
387	8452	-0.2	Functionally non-similar pairs
7329	2318	-0.2	Functionally non-similar pairs
6711	27185	-0.2	Functionally non-similar pairs
925	3956	-0.2	Functionally non-similar pairs
7450	7184	-0.2	Functionally non-similar pairs
6647	25897	-0.2	Functionally non-similar pairs
1401	5594	-0.2	Functionally non-similar pairs
7276	3575	-0.2	Functionally non-similar pairs
7276	9013	-0.2	Functionally non-similar pairs
3251	3106	-0.2	Functionally non-similar pairs
317	5499	-0.2	Functionally non-similar pairs
1439	7316	-0.2	Functionally non-similar pairs
8717	6299	-0.2	Functionally non-similar pairs
3592	10379	-0.2	Functionally non-similar pairs
3596	4602	-0.2	Functionally non-similar pairs
207	2308	-0.2	Functionally non-similar pairs
5110	9641	-0.2	Functionally non-similar pairs
11065	2026	-0.2	Functionally non-similar pairs
4318	1287	-0.2	Functionally non-similar pairs
1965	27102	-0.2	Functionally non-similar pairs
1965	9451	-0.2	Functionally non-similar pairs
2965	5886	-0.2	Functionally non-similar pairs
5295	4486	-0.2	Functionally non-similar pairs
5295	6461	-0.2	Functionally non-similar pairs
5295	7046	-0.2	Functionally non-similar pairs
8289	5241	-0.2	Functionally non-similar pairs
916	79574	-0.2	Functionally non-similar pairs
7157	1051	-0.2	Functionally non-similar pairs
9252	55735	-0.2	Functionally non-similar pairs
9101	5119	-0.2	Functionally non-similar pairs
4287	267	-0.2	Functionally non-similar pairs
4287	8975	-0.2	Functionally non-similar pairs
5286	5395	-0.2	Functionally non-similar pairs
11051	5831	-0.2	Functionally non-similar pairs
2120	8841	-0.2	Functionally non-similar pairs
2120	5300	-0.2	Functionally non-similar pairs
6595	3066	-0.2	Functionally non-similar pairs
7410	10946	-0.2	Functionally non-similar pairs
26146	1915	-0.2	Functionally non-similar pairs
7082	51762	-0.2	Functionally non-similar pairs
659	655	-0.2	Functionally non-similar pairs
4615	3312	-0.2	Functionally non-similar pairs
2241	10006	-0.2	Functionally non-similar pairs
2241	1759	-0.2	Functionally non-similar pairs
2241	26052	-0.2	Functionally non-similar pairs
9718	843	-0.2	Functionally non-similar pairs
154	9737	-0.2	Functionally non-similar pairs
154	3763	-0.2	Functionally non-similar pairs
595	1390	-0.2	Functionally non-similar pairs
595	8290	-0.2	Functionally non-similar pairs
5979	1432	-0.2	Functionally non-similar pairs
5654	55603	-0.2	Functionally non-similar pairs
613	387	-0.2	Functionally non-similar pairs
7316	7295	-0.2	Functionally non-similar pairs
302	5111	-0.2	Functionally non-similar pairs
760	5111	-0.2	Functionally non-similar pairs
1956	5111	-0.2	Functionally non-similar pairs
27097	7276	-0.2	Functionally non-similar pairs
4200	8655	-0.2	Functionally non-similar pairs
5885	1475	-0.2	Functionally non-similar pairs
3895	207	-0.2	Functionally non-similar pairs
23049	22916	-0.2	Functionally non-similar pairs
7508	2965	-0.2	Functionally non-similar pairs
4690	5295	-0.2	Functionally non-similar pairs
5481	1460	-0.2	Functionally non-similar pairs
5533	1460	-0.2	Functionally non-similar pairs
6045	1460	-0.2	Functionally non-similar pairs
53335	604	-0.2	Functionally non-similar pairs
54552	7157	-0.2	Functionally non-similar pairs
3161	960	-0.2	Functionally non-similar pairs
3881	9958	-0.2	Functionally non-similar pairs
64852	9958	-0.2	Functionally non-similar pairs
5320	9101	-0.2	Functionally non-similar pairs
675	25	-0.2	Functionally non-similar pairs
9282	25	-0.2	Functionally non-similar pairs
23114	25	-0.2	Functionally non-similar pairs
9051	25	-0.2	Functionally non-similar pairs
8871	25	-0.2	Functionally non-similar pairs
4113	56925	-0.2	Functionally non-similar pairs
8560	11051	-0.2	Functionally non-similar pairs
9412	7410	-0.2	Functionally non-similar pairs
801	23643	-0.2	Functionally non-similar pairs
1819	51389	-0.2	Functionally non-similar pairs
8471	5290	-0.2	Functionally non-similar pairs
2149	6642	-0.2	Functionally non-similar pairs
1994	55742	-0.2	Functionally non-similar pairs
2885	4952	-0.2	Functionally non-similar pairs
54550	7874	-0.2	Functionally non-similar pairs
6500	595	-0.2	Functionally non-similar pairs
10140	9869	-0.2	Functionally non-similar pairs
5594	842	-0.2	Functionally non-similar pairs
3265	3562	-0.19	Functionally non-similar pairs
3265	5894	-0.19	Functionally non-similar pairs
3265	6635	-0.19	Functionally non-similar pairs
6711	7341	-0.19	Functionally non-similar pairs
5358	8065	-0.19	Functionally non-similar pairs
6648	79159	-0.19	Functionally non-similar pairs
3456	5970	-0.19	Functionally non-similar pairs
5111	595	-0.19	Functionally non-similar pairs
6647	3735	-0.19	Functionally non-similar pairs
6678	2547	-0.19	Functionally non-similar pairs
7076	2113	-0.19	Functionally non-similar pairs
6401	6404	-0.19	Functionally non-similar pairs
581	2810	-0.19	Functionally non-similar pairs
8717	203068	-0.19	Functionally non-similar pairs
207	5140	-0.19	Functionally non-similar pairs
207	5464	-0.19	Functionally non-similar pairs
22919	50813	-0.19	Functionally non-similar pairs
1460	1026	-0.19	Functionally non-similar pairs
604	79813	-0.19	Functionally non-similar pairs
604	4303	-0.19	Functionally non-similar pairs
604	2846	-0.19	Functionally non-similar pairs
3385	30835	-0.19	Functionally non-similar pairs
7157	2648	-0.19	Functionally non-similar pairs
7157	5076	-0.19	Functionally non-similar pairs
7157	6721	-0.19	Functionally non-similar pairs
7157	7321	-0.19	Functionally non-similar pairs
57664	55183	-0.19	Functionally non-similar pairs
960	4771	-0.19	Functionally non-similar pairs
9252	3172	-0.19	Functionally non-similar pairs
9101	79643	-0.19	Functionally non-similar pairs
10291	988	-0.19	Functionally non-similar pairs
56925	10726	-0.19	Functionally non-similar pairs
5930	2885	-0.19	Functionally non-similar pairs
6595	4841	-0.19	Functionally non-similar pairs
9046	5716	-0.19	Functionally non-similar pairs
3815	51196	-0.19	Functionally non-similar pairs
5290	3667	-0.19	Functionally non-similar pairs
7082	29855	-0.19	Functionally non-similar pairs
8125	56257	-0.19	Functionally non-similar pairs
9869	57332	-0.19	Functionally non-similar pairs
842	7431	-0.19	Functionally non-similar pairs
1488	7329	-0.19	Functionally non-similar pairs
7490	7329	-0.19	Functionally non-similar pairs
3659	3456	-0.19	Functionally non-similar pairs
3394	3456	-0.19	Functionally non-similar pairs
5603	1933	-0.19	Functionally non-similar pairs
7528	3565	-0.19	Functionally non-similar pairs
6940	8655	-0.19	Functionally non-similar pairs
6597	1437	-0.19	Functionally non-similar pairs
10018	207	-0.19	Functionally non-similar pairs
7508	8815	-0.19	Functionally non-similar pairs
2246	1460	-0.19	Functionally non-similar pairs
3216	1460	-0.19	Functionally non-similar pairs
79101	1460	-0.19	Functionally non-similar pairs
10813	1460	-0.19	Functionally non-similar pairs
5885	5284	-0.19	Functionally non-similar pairs
50807	25	-0.19	Functionally non-similar pairs
1385	25	-0.19	Functionally non-similar pairs
1759	25	-0.19	Functionally non-similar pairs
7161	25	-0.19	Functionally non-similar pairs
6477	51196	-0.19	Functionally non-similar pairs
11156	60682	-0.19	Functionally non-similar pairs
3032	23168	-0.19	Functionally non-similar pairs
4292	51195	-0.19	Functionally non-similar pairs
3068	79009	-0.19	Functionally non-similar pairs
11052	83737	-0.19	Functionally non-similar pairs
1856	83737	-0.19	Functionally non-similar pairs
6456	83737	-0.19	Functionally non-similar pairs
6605	83737	-0.19	Functionally non-similar pairs
23157	4735	-0.19	Functionally non-similar pairs
3727	4735	-0.19	Functionally non-similar pairs
3433	6626	-0.19	Functionally non-similar pairs
5600	595	-0.19	Functionally non-similar pairs
9135	595	-0.19	Functionally non-similar pairs
427	9869	-0.19	Functionally non-similar pairs
57761	9869	-0.19	Functionally non-similar pairs
10782	9869	-0.19	Functionally non-similar pairs
928	952	-0.19	Functionally non-similar pairs
567	10155	-0.18	Functionally non-similar pairs
8772	10928	-0.18	Functionally non-similar pairs
5111	6233	-0.18	Functionally non-similar pairs
2934	5335	-0.18	Functionally non-similar pairs
2934	5710	-0.18	Functionally non-similar pairs
2060	162	-0.18	Functionally non-similar pairs
6117	60	-0.18	Functionally non-similar pairs
6117	8900	-0.18	Functionally non-similar pairs
207	842	-0.18	Functionally non-similar pairs
207	9846	-0.18	Functionally non-similar pairs
11124	114548	-0.18	Functionally non-similar pairs
4318	222663	-0.18	Functionally non-similar pairs
1690	1277	-0.18	Functionally non-similar pairs
3562	613	-0.18	Functionally non-similar pairs
1282	5008	-0.18	Functionally non-similar pairs
5034	56605	-0.18	Functionally non-similar pairs
5034	11345	-0.18	Functionally non-similar pairs
6279	3276	-0.18	Functionally non-similar pairs
5295	672	-0.18	Functionally non-similar pairs
5295	1495	-0.18	Functionally non-similar pairs
5295	9784	-0.18	Functionally non-similar pairs
604	3065	-0.18	Functionally non-similar pairs
7157	8237	-0.18	Functionally non-similar pairs
960	8174	-0.18	Functionally non-similar pairs
25	2889	-0.18	Functionally non-similar pairs
6595	8431	-0.18	Functionally non-similar pairs
3815	2057	-0.18	Functionally non-similar pairs
3815	6667	-0.18	Functionally non-similar pairs
7345	10048	-0.18	Functionally non-similar pairs
5336	54923	-0.18	Functionally non-similar pairs
83737	6299	-0.18	Functionally non-similar pairs
154	6714	-0.18	Functionally non-similar pairs
595	8850	-0.18	Functionally non-similar pairs
595	5687	-0.18	Functionally non-similar pairs
1536	3206	-0.18	Functionally non-similar pairs
5660	10980	-0.18	Functionally non-similar pairs
5998	3663	-0.18	Functionally non-similar pairs
4864	4040	-0.18	Functionally non-similar pairs
27304	4338	-0.18	Functionally non-similar pairs
2906	3265	-0.18	Functionally non-similar pairs
4771	387	-0.18	Functionally non-similar pairs
966	925	-0.18	Functionally non-similar pairs
6622	581	-0.18	Functionally non-similar pairs
1387	207	-0.18	Functionally non-similar pairs
6749	3553	-0.18	Functionally non-similar pairs
6613	10389	-0.18	Functionally non-similar pairs
2064	5295	-0.18	Functionally non-similar pairs
8841	5295	-0.18	Functionally non-similar pairs
3184	8815	-0.18	Functionally non-similar pairs
8945	1460	-0.18	Functionally non-similar pairs
27132	1460	-0.18	Functionally non-similar pairs
3299	604	-0.18	Functionally non-similar pairs
8850	7157	-0.18	Functionally non-similar pairs
7161	7157	-0.18	Functionally non-similar pairs
4690	1271	-0.18	Functionally non-similar pairs
6925	405	-0.18	Functionally non-similar pairs
598	25	-0.18	Functionally non-similar pairs
27120	25	-0.18	Functionally non-similar pairs
23426	25	-0.18	Functionally non-similar pairs
81628	6303	-0.18	Functionally non-similar pairs
3240	5930	-0.18	Functionally non-similar pairs
2099	10451	-0.18	Functionally non-similar pairs
6760	6595	-0.18	Functionally non-similar pairs
6929	862	-0.18	Functionally non-similar pairs
2512	55145	-0.18	Functionally non-similar pairs
85453	7874	-0.18	Functionally non-similar pairs
6645	5798	-0.18	Functionally non-similar pairs
1027	595	-0.18	Functionally non-similar pairs
831	5654	-0.18	Functionally non-similar pairs
637	9869	-0.18	Functionally non-similar pairs
78987	9869	-0.18	Functionally non-similar pairs
7295	10980	-0.17	Functionally non-similar pairs
7450	11093	-0.17	Functionally non-similar pairs
3673	961	-0.17	Functionally non-similar pairs
1401	6625	-0.17	Functionally non-similar pairs
2934	23043	-0.17	Functionally non-similar pairs
7515	5901	-0.17	Functionally non-similar pairs
2961	5430	-0.17	Functionally non-similar pairs
8717	3304	-0.17	Functionally non-similar pairs
350	998	-0.17	Functionally non-similar pairs
3596	3597	-0.17	Functionally non-similar pairs
207	672	-0.17	Functionally non-similar pairs
207	3313	-0.17	Functionally non-similar pairs
1690	1282	-0.17	Functionally non-similar pairs
5034	7428	-0.17	Functionally non-similar pairs
6279	11161	-0.17	Functionally non-similar pairs
5295	558	-0.17	Functionally non-similar pairs
5295	22800	-0.17	Functionally non-similar pairs
7157	3305	-0.17	Functionally non-similar pairs
7157	3910	-0.17	Functionally non-similar pairs
7157	4313	-0.17	Functionally non-similar pairs
7157	6811	-0.17	Functionally non-similar pairs
5286	2288	-0.17	Functionally non-similar pairs
6303	10524	-0.17	Functionally non-similar pairs
2120	58	-0.17	Functionally non-similar pairs
6595	2033	-0.17	Functionally non-similar pairs
6595	3065	-0.17	Functionally non-similar pairs
3815	5781	-0.17	Functionally non-similar pairs
5792	2589	-0.17	Functionally non-similar pairs
6642	7083	-0.17	Functionally non-similar pairs
1975	408	-0.17	Functionally non-similar pairs
6786	3172	-0.17	Functionally non-similar pairs
2241	3667	-0.17	Functionally non-similar pairs
154	3762	-0.17	Functionally non-similar pairs
595	8945	-0.17	Functionally non-similar pairs
595	84172	-0.17	Functionally non-similar pairs
5979	5594	-0.17	Functionally non-similar pairs
5979	6774	-0.17	Functionally non-similar pairs
6498	7329	-0.17	Functionally non-similar pairs
7161	7329	-0.17	Functionally non-similar pairs
66002	6648	-0.17	Functionally non-similar pairs
2776	695	-0.17	Functionally non-similar pairs
6774	695	-0.17	Functionally non-similar pairs
91754	8655	-0.17	Functionally non-similar pairs
6402	6401	-0.17	Functionally non-similar pairs
8996	581	-0.17	Functionally non-similar pairs
5770	207	-0.17	Functionally non-similar pairs
25913	5110	-0.17	Functionally non-similar pairs
23645	1965	-0.17	Functionally non-similar pairs
9140	7053	-0.17	Functionally non-similar pairs
369	5295	-0.17	Functionally non-similar pairs
2920	5295	-0.17	Functionally non-similar pairs
5777	5295	-0.17	Functionally non-similar pairs
7048	5295	-0.17	Functionally non-similar pairs
4792	1460	-0.17	Functionally non-similar pairs
6608	604	-0.17	Functionally non-similar pairs
54869	916	-0.17	Functionally non-similar pairs
4487	7157	-0.17	Functionally non-similar pairs
5923	7157	-0.17	Functionally non-similar pairs
10152	25	-0.17	Functionally non-similar pairs
2954	25	-0.17	Functionally non-similar pairs
8724	25	-0.17	Functionally non-similar pairs
3030	23168	-0.17	Functionally non-similar pairs
6386	4606	-0.17	Functionally non-similar pairs
4867	90627	-0.17	Functionally non-similar pairs
7316	60489	-0.17	Functionally non-similar pairs
5693	7874	-0.17	Functionally non-similar pairs
2066	83737	-0.17	Functionally non-similar pairs
2263	83737	-0.17	Functionally non-similar pairs
6601	83737	-0.17	Functionally non-similar pairs
9873	9223	-0.17	Functionally non-similar pairs
3360	154	-0.17	Functionally non-similar pairs
7249	595	-0.17	Functionally non-similar pairs
22934	55093	-0.17	Functionally non-similar pairs
3265	22806	-0.16	Functionally non-similar pairs
3265	5921	-0.16	Functionally non-similar pairs
3265	6667	-0.16	Functionally non-similar pairs
567	7284	-0.16	Functionally non-similar pairs
925	7316	-0.16	Functionally non-similar pairs
7450	6314	-0.16	Functionally non-similar pairs
5111	63967	-0.16	Functionally non-similar pairs
1933	7534	-0.16	Functionally non-similar pairs
1437	3725	-0.16	Functionally non-similar pairs
2060	55707	-0.16	Functionally non-similar pairs
6117	6919	-0.16	Functionally non-similar pairs
11200	4193	-0.16	Functionally non-similar pairs
11200	5521	-0.16	Functionally non-similar pairs
207	2100	-0.16	Functionally non-similar pairs
5295	6352	-0.16	Functionally non-similar pairs
7157	1843	-0.16	Functionally non-similar pairs
7157	3096	-0.16	Functionally non-similar pairs
7157	4101	-0.16	Functionally non-similar pairs
7157	8926	-0.16	Functionally non-similar pairs
7157	6925	-0.16	Functionally non-similar pairs
405	8648	-0.16	Functionally non-similar pairs
25	1501	-0.16	Functionally non-similar pairs
25	2060	-0.16	Functionally non-similar pairs
11051	51741	-0.16	Functionally non-similar pairs
2120	9734	-0.16	Functionally non-similar pairs
2120	6500	-0.16	Functionally non-similar pairs
6595	6603	-0.16	Functionally non-similar pairs
22936	23379	-0.16	Functionally non-similar pairs
26146	3304	-0.16	Functionally non-similar pairs
6642	55737	-0.16	Functionally non-similar pairs
5336	5781	-0.16	Functionally non-similar pairs
2241	6774	-0.16	Functionally non-similar pairs
7874	9618	-0.16	Functionally non-similar pairs
56915	51013	-0.16	Functionally non-similar pairs
595	8202	-0.16	Functionally non-similar pairs
5979	5792	-0.16	Functionally non-similar pairs
5979	6714	-0.16	Functionally non-similar pairs
4776	7534	-0.16	Functionally non-similar pairs
842	6045	-0.16	Functionally non-similar pairs
5578	387	-0.16	Functionally non-similar pairs
613	1439	-0.16	Functionally non-similar pairs
3939	8655	-0.16	Functionally non-similar pairs
23677	2060	-0.16	Functionally non-similar pairs
669	207	-0.16	Functionally non-similar pairs
1499	11124	-0.16	Functionally non-similar pairs
57761	2335	-0.16	Functionally non-similar pairs
1968	1965	-0.16	Functionally non-similar pairs
585	2034	-0.16	Functionally non-similar pairs
7430	5295	-0.16	Functionally non-similar pairs
10040	5295	-0.16	Functionally non-similar pairs
51124	1460	-0.16	Functionally non-similar pairs
5264	1460	-0.16	Functionally non-similar pairs
25913	1460	-0.16	Functionally non-similar pairs
6197	1460	-0.16	Functionally non-similar pairs
55860	7157	-0.16	Functionally non-similar pairs
10614	7157	-0.16	Functionally non-similar pairs
7531	7157	-0.16	Functionally non-similar pairs
900	57664	-0.16	Functionally non-similar pairs
11331	9958	-0.16	Functionally non-similar pairs
51053	405	-0.16	Functionally non-similar pairs
3320	405	-0.16	Functionally non-similar pairs
4292	3960	-0.16	Functionally non-similar pairs
9744	25	-0.16	Functionally non-similar pairs
1951	25	-0.16	Functionally non-similar pairs
610	25	-0.16	Functionally non-similar pairs
11194	6303	-0.16	Functionally non-similar pairs
2661	6303	-0.16	Functionally non-similar pairs
10656	5930	-0.16	Functionally non-similar pairs
6098	10451	-0.16	Functionally non-similar pairs
6599	6595	-0.16	Functionally non-similar pairs
6767	7410	-0.16	Functionally non-similar pairs
9402	3815	-0.16	Functionally non-similar pairs
4046	659	-0.16	Functionally non-similar pairs
9388	56915	-0.16	Functionally non-similar pairs
1620	595	-0.16	Functionally non-similar pairs
9377	5654	-0.16	Functionally non-similar pairs
2625	1536	-0.16	Functionally non-similar pairs
7046	51285	-0.16	Functionally non-similar pairs
7132	8738	-0.16	Functionally non-similar pairs
7167	9869	-0.16	Functionally non-similar pairs
3265	9770	-0.15	Functionally non-similar pairs
567	1213	-0.15	Functionally non-similar pairs
2688	8453	-0.15	Functionally non-similar pairs
283	944	-0.15	Functionally non-similar pairs
6711	1050	-0.15	Functionally non-similar pairs
7295	6613	-0.15	Functionally non-similar pairs
6648	3014	-0.15	Functionally non-similar pairs
3456	1386	-0.15	Functionally non-similar pairs
3456	5971	-0.15	Functionally non-similar pairs
5111	27343	-0.15	Functionally non-similar pairs
7276	23533	-0.15	Functionally non-similar pairs
10728	3172	-0.15	Functionally non-similar pairs
350	5930	-0.15	Functionally non-similar pairs
11200	5518	-0.15	Functionally non-similar pairs
11200	5528	-0.15	Functionally non-similar pairs
207	2206	-0.15	Functionally non-similar pairs
2335	5896	-0.15	Functionally non-similar pairs
5295	1796	-0.15	Functionally non-similar pairs
8815	3106	-0.15	Functionally non-similar pairs
8289	9031	-0.15	Functionally non-similar pairs
7157	23608	-0.15	Functionally non-similar pairs
405	9321	-0.15	Functionally non-similar pairs
26228	5203	-0.15	Functionally non-similar pairs
25	26052	-0.15	Functionally non-similar pairs
5286	5230	-0.15	Functionally non-similar pairs
6303	117246	-0.15	Functionally non-similar pairs
6595	2099	-0.15	Functionally non-similar pairs
23168	408	-0.15	Functionally non-similar pairs
9046	55723	-0.15	Functionally non-similar pairs
7410	26135	-0.15	Functionally non-similar pairs
9325	5469	-0.15	Functionally non-similar pairs
3815	867	-0.15	Functionally non-similar pairs
3815	1213	-0.15	Functionally non-similar pairs
3815	4254	-0.15	Functionally non-similar pairs
3815	22933	-0.15	Functionally non-similar pairs
3835	6840	-0.15	Functionally non-similar pairs
862	7421	-0.15	Functionally non-similar pairs
4615	10574	-0.15	Functionally non-similar pairs
6786	7220	-0.15	Functionally non-similar pairs
90865	8336	-0.15	Functionally non-similar pairs
5713	3172	-0.15	Functionally non-similar pairs
5713	9730	-0.15	Functionally non-similar pairs
9491	4110	-0.15	Functionally non-similar pairs
595	4172	-0.15	Functionally non-similar pairs
595	4791	-0.15	Functionally non-similar pairs
5702	2688	-0.15	Functionally non-similar pairs
5566	387	-0.15	Functionally non-similar pairs
6790	6648	-0.15	Functionally non-similar pairs
51206	695	-0.15	Functionally non-similar pairs
3267	2060	-0.15	Functionally non-similar pairs
9049	10728	-0.15	Functionally non-similar pairs
5430	6117	-0.15	Functionally non-similar pairs
3301	8717	-0.15	Functionally non-similar pairs
3875	8717	-0.15	Functionally non-similar pairs
1121	11124	-0.15	Functionally non-similar pairs
84861	11124	-0.15	Functionally non-similar pairs
5970	11124	-0.15	Functionally non-similar pairs
7316	11124	-0.15	Functionally non-similar pairs
1278	4318	-0.15	Functionally non-similar pairs
6670	2335	-0.15	Functionally non-similar pairs
6598	3562	-0.15	Functionally non-similar pairs
5621	1460	-0.15	Functionally non-similar pairs
51341	604	-0.15	Functionally non-similar pairs
1956	7157	-0.15	Functionally non-similar pairs
5320	9958	-0.15	Functionally non-similar pairs
5583	50855	-0.15	Functionally non-similar pairs
6581	25	-0.15	Functionally non-similar pairs
1024	6595	-0.15	Functionally non-similar pairs
10419	6595	-0.15	Functionally non-similar pairs
8819	6595	-0.15	Functionally non-similar pairs
9240	7410	-0.15	Functionally non-similar pairs
7316	80263	-0.15	Functionally non-similar pairs
8491	3937	-0.15	Functionally non-similar pairs
90410	26146	-0.15	Functionally non-similar pairs
5431	83737	-0.15	Functionally non-similar pairs
23175	4776	-0.15	Functionally non-similar pairs
9425	9869	-0.15	Functionally non-similar pairs
22883	9869	-0.15	Functionally non-similar pairs
2	3558	-0.15	Functionally non-similar pairs
7329	9260	-0.14	Functionally non-similar pairs
283	7157	-0.14	Functionally non-similar pairs
5111	4191	-0.14	Functionally non-similar pairs
6647	267	-0.14	Functionally non-similar pairs
1401	5451	-0.14	Functionally non-similar pairs
695	23002	-0.14	Functionally non-similar pairs
695	3702	-0.14	Functionally non-similar pairs
3565	3598	-0.14	Functionally non-similar pairs
3572	5294	-0.14	Functionally non-similar pairs
7515	1457	-0.14	Functionally non-similar pairs
5783	5586	-0.14	Functionally non-similar pairs
2060	6453	-0.14	Functionally non-similar pairs
207	26060	-0.14	Functionally non-similar pairs
207	171023	-0.14	Functionally non-similar pairs
6728	3172	-0.14	Functionally non-similar pairs
1965	1964	-0.14	Functionally non-similar pairs
1282	7428	-0.14	Functionally non-similar pairs
6279	9768	-0.14	Functionally non-similar pairs
2965	7905	-0.14	Functionally non-similar pairs
8815	4000	-0.14	Functionally non-similar pairs
604	5191	-0.14	Functionally non-similar pairs
916	9094	-0.14	Functionally non-similar pairs
7157	50813	-0.14	Functionally non-similar pairs
7157	2042	-0.14	Functionally non-similar pairs
7157	4190	-0.14	Functionally non-similar pairs
7157	51741	-0.14	Functionally non-similar pairs
11338	7414	-0.14	Functionally non-similar pairs
9252	9094	-0.14	Functionally non-similar pairs
9101	207	-0.14	Functionally non-similar pairs
50855	79657	-0.14	Functionally non-similar pairs
5286	6897	-0.14	Functionally non-similar pairs
6303	1457	-0.14	Functionally non-similar pairs
6595	6757	-0.14	Functionally non-similar pairs
9046	22824	-0.14	Functionally non-similar pairs
23643	197	-0.14	Functionally non-similar pairs
3835	6477	-0.14	Functionally non-similar pairs
5290	2776	-0.14	Functionally non-similar pairs
26146	10982	-0.14	Functionally non-similar pairs
862	9967	-0.14	Functionally non-similar pairs
6642	6314	-0.14	Functionally non-similar pairs
6786	93129	-0.14	Functionally non-similar pairs
7874	10015	-0.14	Functionally non-similar pairs
83737	26994	-0.14	Functionally non-similar pairs
7799	2099	-0.14	Functionally non-similar pairs
154	3760	-0.14	Functionally non-similar pairs
5979	1398	-0.14	Functionally non-similar pairs
1829	5663	-0.14	Functionally non-similar pairs
23286	988	-0.14	Functionally non-similar pairs
3558	5451	-0.14	Functionally non-similar pairs
5364	387	-0.14	Functionally non-similar pairs
6263	2280	-0.14	Functionally non-similar pairs
7316	6648	-0.14	Functionally non-similar pairs
4616	5111	-0.14	Functionally non-similar pairs
2597	5111	-0.14	Functionally non-similar pairs
23396	695	-0.14	Functionally non-similar pairs
10603	695	-0.14	Functionally non-similar pairs
4842	8655	-0.14	Functionally non-similar pairs
6598	1437	-0.14	Functionally non-similar pairs
10254	2060	-0.14	Functionally non-similar pairs
196	10728	-0.14	Functionally non-similar pairs
56257	581	-0.14	Functionally non-similar pairs
1111	207	-0.14	Functionally non-similar pairs
6198	207	-0.14	Functionally non-similar pairs
79577	11124	-0.14	Functionally non-similar pairs
2	3553	-0.14	Functionally non-similar pairs
147166	3553	-0.14	Functionally non-similar pairs
2661	6279	-0.14	Functionally non-similar pairs
5921	5295	-0.14	Functionally non-similar pairs
9318	1460	-0.14	Functionally non-similar pairs
6453	1460	-0.14	Functionally non-similar pairs
91355	1460	-0.14	Functionally non-similar pairs
10724	1460	-0.14	Functionally non-similar pairs
1107	604	-0.14	Functionally non-similar pairs
1770	604	-0.14	Functionally non-similar pairs
10001	604	-0.14	Functionally non-similar pairs
27314	604	-0.14	Functionally non-similar pairs
7181	1271	-0.14	Functionally non-similar pairs
1278	960	-0.14	Functionally non-similar pairs
131578	9958	-0.14	Functionally non-similar pairs
9915	405	-0.14	Functionally non-similar pairs
5966	5284	-0.14	Functionally non-similar pairs
9472	25	-0.14	Functionally non-similar pairs
10750	25	-0.14	Functionally non-similar pairs
51631	6303	-0.14	Functionally non-similar pairs
5764	6303	-0.14	Functionally non-similar pairs
3191	6595	-0.14	Functionally non-similar pairs
2534	5792	-0.14	Functionally non-similar pairs
1121	7082	-0.14	Functionally non-similar pairs
3836	862	-0.14	Functionally non-similar pairs
4093	5660	-0.14	Functionally non-similar pairs
1026	9869	-0.14	Functionally non-similar pairs
1832	842	-0.14	Functionally non-similar pairs
3265	673	-0.13	Functionally non-similar pairs
567	38	-0.13	Functionally non-similar pairs
387	1808	-0.13	Functionally non-similar pairs
387	55611	-0.13	Functionally non-similar pairs
7329	2033	-0.13	Functionally non-similar pairs
7329	6299	-0.13	Functionally non-similar pairs
925	27101	-0.13	Functionally non-similar pairs
5358	24140	-0.13	Functionally non-similar pairs
6648	5867	-0.13	Functionally non-similar pairs
7276	55611	-0.13	Functionally non-similar pairs
7276	10743	-0.13	Functionally non-similar pairs
2934	409	-0.13	Functionally non-similar pairs
1439	2534	-0.13	Functionally non-similar pairs
7515	2534	-0.13	Functionally non-similar pairs
3596	2625	-0.13	Functionally non-similar pairs
11200	392	-0.13	Functionally non-similar pairs
11200	3172	-0.13	Functionally non-similar pairs
207	5728	-0.13	Functionally non-similar pairs
4318	685	-0.13	Functionally non-similar pairs
4318	1285	-0.13	Functionally non-similar pairs
2335	356	-0.13	Functionally non-similar pairs
1965	2810	-0.13	Functionally non-similar pairs
5034	10014	-0.13	Functionally non-similar pairs
27036	4068	-0.13	Functionally non-similar pairs
5295	5693	-0.13	Functionally non-similar pairs
95	55212	-0.13	Functionally non-similar pairs
8815	2010	-0.13	Functionally non-similar pairs
7157	8556	-0.13	Functionally non-similar pairs
7157	83737	-0.13	Functionally non-similar pairs
7157	3725	-0.13	Functionally non-similar pairs
1271	10513	-0.13	Functionally non-similar pairs
1271	5359	-0.13	Functionally non-similar pairs
960	286	-0.13	Functionally non-similar pairs
9252	1977	-0.13	Functionally non-similar pairs
9252	3009	-0.13	Functionally non-similar pairs
9252	5970	-0.13	Functionally non-similar pairs
9252	7054	-0.13	Functionally non-similar pairs
4287	8850	-0.13	Functionally non-similar pairs
25	27	-0.13	Functionally non-similar pairs
25	5770	-0.13	Functionally non-similar pairs
6303	10399	-0.13	Functionally non-similar pairs
5930	5340	-0.13	Functionally non-similar pairs
6595	5906	-0.13	Functionally non-similar pairs
6595	51547	-0.13	Functionally non-similar pairs
23075	142	-0.13	Functionally non-similar pairs
2533	6714	-0.13	Functionally non-similar pairs
5336	3702	-0.13	Functionally non-similar pairs
6786	5563	-0.13	Functionally non-similar pairs
2241	999	-0.13	Functionally non-similar pairs
7874	65057	-0.13	Functionally non-similar pairs
7874	6310	-0.13	Functionally non-similar pairs
1633	6258	-0.13	Functionally non-similar pairs
4735	6804	-0.13	Functionally non-similar pairs
4776	25782	-0.13	Functionally non-similar pairs
51285	3172	-0.13	Functionally non-similar pairs
842	598	-0.13	Functionally non-similar pairs
842	331	-0.13	Functionally non-similar pairs
27	3265	-0.13	Functionally non-similar pairs
54205	2688	-0.13	Functionally non-similar pairs
10049	2688	-0.13	Functionally non-similar pairs
23002	387	-0.13	Functionally non-similar pairs
3895	387	-0.13	Functionally non-similar pairs
3663	3456	-0.13	Functionally non-similar pairs
54785	5321	-0.13	Functionally non-similar pairs
6462	5321	-0.13	Functionally non-similar pairs
1511	2153	-0.13	Functionally non-similar pairs
9099	8717	-0.13	Functionally non-similar pairs
3594	3592	-0.13	Functionally non-similar pairs
1994	3596	-0.13	Functionally non-similar pairs
7412	3596	-0.13	Functionally non-similar pairs
2078	4318	-0.13	Functionally non-similar pairs
4801	2335	-0.13	Functionally non-similar pairs
6667	2335	-0.13	Functionally non-similar pairs
3455	50616	-0.13	Functionally non-similar pairs
1762	6279	-0.13	Functionally non-similar pairs
22984	6279	-0.13	Functionally non-similar pairs
1615	5295	-0.13	Functionally non-similar pairs
2317	5295	-0.13	Functionally non-similar pairs
4233	5295	-0.13	Functionally non-similar pairs
9397	1460	-0.13	Functionally non-similar pairs
11016	604	-0.13	Functionally non-similar pairs
55922	604	-0.13	Functionally non-similar pairs
649	7157	-0.13	Functionally non-similar pairs
5027	25	-0.13	Functionally non-similar pairs
6654	25	-0.13	Functionally non-similar pairs
6709	25	-0.13	Functionally non-similar pairs
8672	7410	-0.13	Functionally non-similar pairs
80124	7410	-0.13	Functionally non-similar pairs
79132	23405	-0.13	Functionally non-similar pairs
2560	5290	-0.13	Functionally non-similar pairs
10152	26146	-0.13	Functionally non-similar pairs
11033	8125	-0.13	Functionally non-similar pairs
10010	7874	-0.13	Functionally non-similar pairs
409	83737	-0.13	Functionally non-similar pairs
1540	83737	-0.13	Functionally non-similar pairs
6599	83737	-0.13	Functionally non-similar pairs
999	9223	-0.13	Functionally non-similar pairs
2741	595	-0.13	Functionally non-similar pairs
4605	595	-0.13	Functionally non-similar pairs
208	9869	-0.13	Functionally non-similar pairs
3064	9869	-0.13	Functionally non-similar pairs
23309	9869	-0.13	Functionally non-similar pairs
332	842	-0.13	Functionally non-similar pairs
387	9181	-0.12	Functionally non-similar pairs
7329	6934	-0.12	Functionally non-similar pairs
6648	23043	-0.12	Functionally non-similar pairs
3456	3159	-0.12	Functionally non-similar pairs
695	27071	-0.12	Functionally non-similar pairs
3572	5580	-0.12	Functionally non-similar pairs
2056	5925	-0.12	Functionally non-similar pairs
4282	3736	-0.12	Functionally non-similar pairs
7076	6613	-0.12	Functionally non-similar pairs
2961	1785	-0.12	Functionally non-similar pairs
3458	7020	-0.12	Functionally non-similar pairs
207	836	-0.12	Functionally non-similar pairs
207	2099	-0.12	Functionally non-similar pairs
207	2932	-0.12	Functionally non-similar pairs
207	4089	-0.12	Functionally non-similar pairs
11124	8453	-0.12	Functionally non-similar pairs
4057	7316	-0.12	Functionally non-similar pairs
1282	651	-0.12	Functionally non-similar pairs
6279	7023	-0.12	Functionally non-similar pairs
2034	54386	-0.12	Functionally non-similar pairs
5295	1499	-0.12	Functionally non-similar pairs
7157	5867	-0.12	Functionally non-similar pairs
79833	79760	-0.12	Functionally non-similar pairs
10291	11337	-0.12	Functionally non-similar pairs
25	80852	-0.12	Functionally non-similar pairs
4607	29760	-0.12	Functionally non-similar pairs
6595	4602	-0.12	Functionally non-similar pairs
6595	6772	-0.12	Functionally non-similar pairs
9046	7010	-0.12	Functionally non-similar pairs
3981	7520	-0.12	Functionally non-similar pairs
3815	5578	-0.12	Functionally non-similar pairs
5792	10818	-0.12	Functionally non-similar pairs
26146	10131	-0.12	Functionally non-similar pairs
7345	3851	-0.12	Functionally non-similar pairs
6642	93	-0.12	Functionally non-similar pairs
4615	3305	-0.12	Functionally non-similar pairs
55145	163	-0.12	Functionally non-similar pairs
56915	3172	-0.12	Functionally non-similar pairs
83737	3725	-0.12	Functionally non-similar pairs
115817	5359	-0.12	Functionally non-similar pairs
154	4734	-0.12	Functionally non-similar pairs
154	6921	-0.12	Functionally non-similar pairs
595	3065	-0.12	Functionally non-similar pairs
1536	7341	-0.12	Functionally non-similar pairs
55093	331	-0.12	Functionally non-similar pairs
8738	23443	-0.12	Functionally non-similar pairs
842	10691	-0.12	Functionally non-similar pairs
5718	2688	-0.12	Functionally non-similar pairs
[truncated: 5,850 more rows]

## Sheet: Fisher's test
Table S4. The detailed co-expressed protein interaction network for statistical analysis in Figure 3E.
	The number of pocket PPI pairs (We defined a pocket PPI as one or two proteins in a PPI pair harboring protein pocket missense mutations)	The number of non-pocket PPI pairs (neither of the two genes in a pair had the pocket missense mutations)
The number of total PPI pairs	7849	82853
The number of functional similar PPI pairs (PCC>0.5)	664	5754
p-value (Fisher's exact test)	1.031×10-6
